# Supplementary material for: 2-[4,5-Bis(butyl­sulfan­yl)-1,3-dithiol-2-yl­idene]-5-methyl-5H-1,3-dithiolo[4,5-c]pyrrole-4-carbaldehyde
Source: Acta Crystallogr Sect E Struct Rep Online. 2010 Nov 30;66(Pt 12):o3353. doi: 10.1107/S160053681004910X (PMC3011525; doi:10.1107/S160053681004910X)
Supplement: Supplementary file 1 [file e-66-o3353-sup1.cif]

##############################################################################
###                                                                        ###
###        Electronic paper (Acta Crystallographica Section E)             ###
###                                                                        ###
##############################################################################
#                                                                            #
# This CIF contains the data in a paper accepted for publication in Acta     #
# Crystallographica Section E. It conforms to the requirements of Notes      #
# for Authors for Section E, and has been peer reviewed under the auspices   #
# of the IUCr Commission on Journals.                                        #
#                                                                            #
# Full details of the Crystallographic Information File format               #
# are given in the paper "The Crystallographic Information File (CIF):       #
# a New Standard Archive File for Crystallography" by S. R. Hall, F. H.      #
# Allen and I. D. Brown [Acta Cryst. (1991), A47, 655-685].                  #
#                                                                            #
# The current version of the core CIF dictionary is obtainable from          #
# ftp://ftp.iucr.org/pub/cif_core.dic. The current version number is 2.4.    #
#                                                                            #
# Software is freely available for graphical display of the structure(s) in  #
# this CIF.  For information consult the CIF home page http://www.iucr.org/  #
# cif/home.html                                                              #
#                                                                            #
# This file may be used for bona fide research purposes within the           #
# scientific community so long as proper attribution is given to the journal # 
# article from which it was obtained.                                        #
#                                                                            #
##############################################################################
                                             
data_global
_audit_creation_method     'SHELXL-97'
_journal_data_validation_number     ?
_journal_date_recd_electronic     2010-11-22
_journal_date_accepted     2010-11-24
_journal_name_full     'Acta Crystallographica, Section E'
_journal_year     2010
_journal_volume     66
_journal_issue     12
_journal_page_first     o3353
_journal_page_last     o3353
_journal_paper_category     QO
_journal_coeditor_code     NG5074
_publ_contact_author_name     'Prof. Bing-Zhu Yin'
_publ_contact_author_address
;
Natural Resources of Changbai Mountain & Functional
Molecules (Yanbian University), Ministry of Education
Yanji 133002
People's Republic of China
;
_publ_contact_author_email     zqcong@ybu.edu.cn
_publ_contact_author_fax     '(86)433 2732456'
_publ_contact_author_phone     '(86)433 2732298'
_publ_section_title
;\
2-[4,5-Bis(butylsulfanyl)-1,3-dithiol-2-ylidene]-5-methyl-5<i>H</i>-1,3-\
dithiolo[4,5-<i>c</i>]pyrrole-4-carbaldehyde
;
loop_
    _publ_author_name
    _publ_author_footnote
    _publ_author_address
    'Rui-Bin Hou' .
;
Key Laboratory of Natural Resources of Changbai Mountain &
Functional Molecules (Yanbian University), Ministry of Education
Yanji 133002
People's Republic of China
;
    'Bing-Zhu Yin' .
;
Key Laboratory of Natural Resources of Changbai Mountain &
Functional Molecules (Yanbian University), Ministry of Education
Yanji 133002
People's Republic of China
;
data_I
_chemical_name_systematic
;
2-[4,5-Bis(butylsulfanyl)-1,3-dithiol-2-ylidene]-5-methyl-5<i>H</i>-
1,3-dithiolo[4,5-<i>c</i>]pyrrole-4-carbaldehyde
;
_chemical_name_common     ?
_chemical_formula_moiety     'C18 H23 N O S6'
_chemical_formula_sum     'C18 H23 N O S6'
_chemical_formula_iupac     'C18 H23 N O S6'
_chemical_formula_weight     461.73
_chemical_melting_point     ?
_symmetry_cell_setting     triclinic
_symmetry_space_group_name_H-M     'P -1'
_symmetry_space_group_name_Hall     '-P 1'
loop_
    _symmetry_equiv_pos_as_xyz
    'x, y, z'
    '-x, -y, -z'
_cell_length_a     7.4227(15)
_cell_length_b     8.8356(18)
_cell_length_c     17.811(4)
_cell_angle_alpha     93.44(3)
_cell_angle_beta     99.37(3)
_cell_angle_gamma     105.31(3)
_cell_volume     1105.1(4)
_cell_formula_units_Z     2
_cell_measurement_reflns_used     7048
_cell_measurement_theta_min     3.17
_cell_measurement_theta_max     27.44
_cell_measurement_temperature     291(2)
_exptl_crystal_description     block
_exptl_crystal_colour     yellow
_exptl_crystal_size_max     0.12
_exptl_crystal_size_mid     0.11
_exptl_crystal_size_min     0.10
_exptl_crystal_density_diffrn     1.388
_exptl_crystal_density_meas     ?
_exptl_crystal_density_method     'not measured'
_exptl_crystal_F_000     484
_exptl_absorpt_coefficient_mu     0.627
_exptl_absorpt_correction_type     multi-scan
_exptl_absorpt_process_details     '(ABSCOR; Higashi, 1995)'
_exptl_absorpt_correction_T_min     0.9285
_exptl_absorpt_correction_T_max     0.9399
_exptl_special_details
;
;
_diffrn_ambient_temperature     291(2)
_diffrn_radiation_type     MoK\a
_diffrn_radiation_wavelength     0.71073
_diffrn_radiation_source     'fine-focus sealed tube'
_diffrn_radiation_monochromator     graphite
_diffrn_measurement_device_type     'Rigaku R-AXIS RAPID'
_diffrn_measurement_method     \w
_diffrn_detector_area_resol_mean     ?
_diffrn_reflns_number     10707
_diffrn_reflns_av_R_equivalents     0.0354
_diffrn_reflns_av_sigmaI/netI     0.0501
_diffrn_reflns_theta_min     3.16
_diffrn_reflns_theta_max     27.46
_diffrn_reflns_theta_full     27.46
_diffrn_measured_fraction_theta_max     0.976
_diffrn_measured_fraction_theta_full     0.976
_diffrn_reflns_limit_h_min     -9
_diffrn_reflns_limit_h_max     9
_diffrn_reflns_limit_k_min     -11
_diffrn_reflns_limit_k_max     11
_diffrn_reflns_limit_l_min     -23
_diffrn_reflns_limit_l_max     23
_diffrn_standards_number     0
_diffrn_standards_interval_count     0
_diffrn_standards_interval_time     0
_diffrn_standards_decay_%     0
_refine_special_details
;
Refinement of <i>F</i>^2^ against ALL reflections. The weighted <i>R</i>-factor
<i>wR</i> and goodness of fit <i>S</i> are based on <i>F</i>^2^, conventional
<i>R</i>-factors <i>R</i> are based on <i>F</i>, with <i>F</i> set to zero for
negative <i>F</i>^2^. The threshold expression of <i>F</i>^2^ >
\s(<i>F</i>^2^) is used only for calculating <i>R</i>-factors(gt) <i>etc</i>.
and is not relevant to the choice of reflections for refinement.
<i>R</i>-factors based on <i>F</i>^2^ are statistically about twice as large
as those based on <i>F</i>, and <i>R</i>- factors based on ALL data will be
even larger.
;
_reflns_number_total     4956
_reflns_number_gt     3298
_reflns_threshold_expression     I>2sigma(I)
_refine_ls_structure_factor_coef     Fsqd
_refine_ls_matrix_type     full
_refine_ls_R_factor_all     0.0805
_refine_ls_R_factor_gt     0.0514
_refine_ls_wR_factor_gt     0.1521
_refine_ls_wR_factor_ref     0.1760
_refine_ls_goodness_of_fit_ref     1.058
_refine_ls_restrained_S_all     1.058
_refine_ls_number_reflns     4956
_refine_ls_number_parameters     238
_refine_ls_number_restraints     0
_refine_ls_hydrogen_treatment     constr
_refine_ls_weighting_scheme     calc
_refine_ls_weighting_details
         'calc w=1/[\s^2^(Fo^2^)+(0.1030P)^2^+0.0000P] where P=(Fo^2^+2Fc^2^)/3'
_atom_sites_solution_hydrogens     geom
_atom_sites_solution_primary     direct
_atom_sites_solution_secondary     difmap
_refine_ls_shift/su_max     0.001
_refine_ls_shift/su_mean     0.000
_refine_diff_density_max     0.509
_refine_diff_density_min     -0.440
_refine_ls_extinction_method     none
_refine_ls_extinction_coef     ?
loop_
    _atom_type_symbol
    _atom_type_description
    _atom_type_scat_dispersion_real
    _atom_type_scat_dispersion_imag
    _atom_type_scat_source
    'C' 'C' 0.0033 0.0016
                         'International Tables Vol C Tables 4.2.6.8 and 6.1.1.4'
    'H' 'H' 0.0000 0.0000
                         'International Tables Vol C Tables 4.2.6.8 and 6.1.1.4'
    'N' 'N' 0.0061 0.0033
                         'International Tables Vol C Tables 4.2.6.8 and 6.1.1.4'
    'O' 'O' 0.0106 0.0060
                         'International Tables Vol C Tables 4.2.6.8 and 6.1.1.4'
    'S' 'S' 0.1246 0.1234
                         'International Tables Vol C Tables 4.2.6.8 and 6.1.1.4'
_computing_data_collection     'RAPID-AUTO (Rigaku, 1998)'
_computing_cell_refinement     'RAPID-AUTO (Rigaku, 1998)'
_computing_data_reduction     'CrystalStructure (Rigaku/MSC, 2002)'
_computing_structure_solution     'SHELXS97 (Sheldrick, 2008)'
_computing_structure_refinement     'SHELXL97 (Sheldrick, 2008)'
_computing_molecular_graphics     'PLATON (Spek, 2009)'
_computing_publication_material     'SHELXL97 (Sheldrick, 2008)'
loop_
    _atom_site_type_symbol
    _atom_site_label
    _atom_site_fract_x
    _atom_site_fract_y
    _atom_site_fract_z
    _atom_site_U_iso_or_equiv
    _atom_site_adp_type
    _atom_site_calc_flag
    _atom_site_refinement_flags
    _atom_site_occupancy
    _atom_site_disorder_assembly
    _atom_site_disorder_group
    C C1 1.3588(7) 0.8577(6) 0.3605(3) 0.0992(16) Uani d . 1 . .
    H H1A 1.4403 0.8569 0.3239 0.149 Uiso calc R 1 . .
    H H1B 1.4309 0.8665 0.4113 0.149 Uiso calc R 1 . .
    H H1C 1.3067 0.9459 0.3554 0.149 Uiso calc R 1 . .
    C C2 1.2000(6) 0.7069(5) 0.3463(2) 0.0746(11) Uani d . 1 . .
    H H2A 1.2529 0.6206 0.3598 0.090 Uiso calc R 1 . .
    H H2B 1.1120 0.7139 0.3802 0.090 Uiso calc R 1 . .
    C C3 1.0910(6) 0.6676(5) 0.2657(2) 0.0685(10) Uani d . 1 . .
    H H3A 1.0039 0.5628 0.2612 0.082 Uiso calc R 1 . .
    H H3B 1.1798 0.6642 0.2317 0.082 Uiso calc R 1 . .
    C C4 0.9789(5) 0.7804(5) 0.2387(2) 0.0612(9) Uani d . 1 . .
    H H4A 0.9227 0.7494 0.1851 0.073 Uiso calc R 1 . .
    H H4B 1.0656 0.8853 0.2429 0.073 Uiso calc R 1 . .
    C C5 1.0794(8) 0.1668(7) 0.4134(3) 0.1074(17) Uani d . 1 . .
    H H5A 1.0622 0.1460 0.3588 0.161 Uiso calc R 1 . .
    H H5B 1.1150 0.0815 0.4370 0.161 Uiso calc R 1 . .
    H H5C 1.1778 0.2634 0.4305 0.161 Uiso calc R 1 . .
    C C6 0.8994(9) 0.1813(7) 0.4347(3) 0.1053(17) Uani d . 1 . .
    H H6A 0.7974 0.0886 0.4120 0.126 Uiso calc R 1 . .
    H H6B 0.9111 0.1849 0.4899 0.126 Uiso calc R 1 . .
    C C7 0.8498(7) 0.3235(6) 0.4094(3) 0.0837(13) Uani d . 1 . .
    H H7A 0.8372 0.3194 0.3542 0.100 Uiso calc R 1 . .
    H H7B 0.9524 0.4161 0.4317 0.100 Uiso calc R 1 . .
    C C8 0.6652(7) 0.3397(5) 0.4319(2) 0.0735(11) Uani d . 1 . .
    H H8A 0.6734 0.3350 0.4866 0.088 Uiso calc R 1 . .
    H H8B 0.5604 0.2521 0.4059 0.088 Uiso calc R 1 . .
    C C9 0.6295(5) 0.6022(4) 0.26157(16) 0.0458(7) Uani d . 1 . .
    C C10 0.5642(5) 0.4948(4) 0.30804(17) 0.0483(7) Uani d . 1 . .
    C C11 0.4100(4) 0.3654(3) 0.17027(16) 0.0445(7) Uani d . 1 . .
    C C12 0.3512(4) 0.2543(3) 0.10934(16) 0.0438(7) Uani d . 1 . .
    C C13 0.2413(4) -0.0068(3) 0.02430(17) 0.0440(7) Uani d . 1 . .
    C C14 0.3053(4) 0.1071(3) -0.02319(16) 0.0439(7) Uani d . 1 . .
    C C15 0.2900(5) 0.0300(4) -0.09493(18) 0.0525(8) Uani d . 1 . .
    H H15 0.3207 0.0776 -0.1381 0.063 Uiso calc R 1 . .
    C C16 0.1719(6) -0.2460(5) -0.1579(2) 0.0688(10) Uani d . 1 . .
    H H16A 0.0363 -0.2788 -0.1743 0.103 Uiso calc R 1 . .
    H H16B 0.2154 -0.3354 -0.1440 0.103 Uiso calc R 1 . .
    H H16C 0.2307 -0.2022 -0.1989 0.103 Uiso calc R 1 . .
    C C17 0.1886(5) -0.1548(4) -0.01838(19) 0.0510(7) Uani d . 1 . .
    C C18 0.1247(6) -0.3038(4) 0.0080(2) 0.0639(9) Uani d . 1 . .
    H H18 0.0960 -0.3934 -0.0267 0.077 Uiso calc R 1 . .
    N N1 0.2228(4) -0.1257(3) -0.09119(15) 0.0526(7) Uani d . 1 . .
    O O1 0.1051(5) -0.3211(3) 0.07376(16) 0.0820(9) Uani d . 1 . .
    S S1 0.79120(13) 0.78869(10) 0.29159(5) 0.0561(3) Uani d . 1 . .
    S S2 0.61844(16) 0.52311(12) 0.40750(5) 0.0659(3) Uani d . 1 . .
    S S3 0.38334(14) 0.32527(10) 0.26366(5) 0.0567(3) Uani d . 1 . .
    S S4 0.52382(14) 0.56342(9) 0.16415(4) 0.0536(2) Uani d . 1 . .
    S S5 0.37538(13) 0.30352(9) 0.01664(4) 0.0524(2) Uani d . 1 . .
    S S6 0.24240(13) 0.05437(9) 0.11878(4) 0.0516(2) Uani d . 1 . .
loop_
    _atom_site_aniso_label
    _atom_site_aniso_U_11
    _atom_site_aniso_U_22
    _atom_site_aniso_U_33
    _atom_site_aniso_U_12
    _atom_site_aniso_U_13
    _atom_site_aniso_U_23
    C1 0.068(3) 0.109(4) 0.115(4) 0.023(3) 0.011(3) -0.006(3)
    C2 0.074(3) 0.087(3) 0.069(3) 0.035(2) 0.011(2) 0.010(2)
    C3 0.073(3) 0.068(2) 0.066(2) 0.018(2) 0.023(2) -0.0010(19)
    C4 0.061(2) 0.070(2) 0.0535(19) 0.0135(18) 0.0181(17) 0.0137(17)
    C5 0.099(4) 0.107(4) 0.122(5) 0.039(3) 0.027(3) -0.005(3)
    C6 0.125(5) 0.117(4) 0.099(4) 0.061(4) 0.046(3) 0.022(3)
    C7 0.103(4) 0.083(3) 0.072(3) 0.031(3) 0.027(3) 0.009(2)
    C8 0.094(3) 0.082(3) 0.050(2) 0.032(2) 0.012(2) 0.0188(19)
    C9 0.0491(17) 0.0483(16) 0.0380(15) 0.0111(14) 0.0081(13) -0.0007(12)
    C10 0.0561(19) 0.0532(17) 0.0366(15) 0.0176(15) 0.0089(14) 0.0004(13)
    C11 0.0497(18) 0.0417(15) 0.0383(15) 0.0053(13) 0.0094(13) 0.0053(12)
    C12 0.0484(17) 0.0414(14) 0.0378(14) 0.0038(13) 0.0107(13) 0.0066(12)
    C13 0.0437(16) 0.0421(15) 0.0410(15) 0.0058(13) 0.0039(13) 0.0028(12)
    C14 0.0460(17) 0.0414(15) 0.0388(15) 0.0052(13) 0.0042(13) 0.0038(12)
    C15 0.060(2) 0.0524(18) 0.0425(16) 0.0105(16) 0.0079(15) 0.0079(14)
    C16 0.072(3) 0.064(2) 0.061(2) 0.0154(19) 0.0018(19) -0.0205(18)
    C17 0.0520(19) 0.0439(16) 0.0504(18) 0.0074(14) 0.0010(14) 0.0021(13)
    C18 0.072(2) 0.0439(17) 0.069(2) 0.0075(17) 0.0110(19) 0.0014(16)
    N1 0.0560(17) 0.0517(15) 0.0452(14) 0.0140(13) 0.0012(12) -0.0056(12)
    O1 0.109(2) 0.0570(15) 0.0691(18) 0.0038(15) 0.0158(17) 0.0148(13)
    S1 0.0593(5) 0.0486(4) 0.0552(5) 0.0078(4) 0.0121(4) -0.0066(4)
    S2 0.0881(7) 0.0735(6) 0.0349(4) 0.0241(5) 0.0069(4) 0.0004(4)
    S3 0.0694(6) 0.0540(5) 0.0389(4) 0.0006(4) 0.0148(4) 0.0056(3)
    S4 0.0736(6) 0.0425(4) 0.0383(4) 0.0066(4) 0.0071(4) 0.0051(3)
    S5 0.0704(6) 0.0412(4) 0.0381(4) 0.0023(4) 0.0097(4) 0.0066(3)
    S6 0.0623(5) 0.0431(4) 0.0422(4) -0.0001(4) 0.0128(4) 0.0074(3)
_geom_special_details
;
All e.s.d.'s (except the e.s.d. in the dihedral angle between two l.s. planes)
are estimated using the full covariance matrix. The cell e.s.d.'s are taken
into account individually in the estimation of e.s.d.'s in distances, angles
and torsion angles; correlations between e.s.d.'s in cell parameters are only
used when they are defined by crystal symmetry. An approximate (isotropic)
treatment of cell e.s.d.'s is used for estimating e.s.d.'s involving l.s.
planes.
;
loop_
    _geom_bond_atom_site_label_1
    _geom_bond_atom_site_label_2
    _geom_bond_site_symmetry_2
    _geom_bond_distance
    _geom_bond_publ_flag
    C1 C2 . 1.504(6) ?
    C1 H1A . 0.9600 ?
    C1 H1B . 0.9600 ?
    C1 H1C . 0.9600 ?
    C2 C3 . 1.500(5) ?
    C2 H2A . 0.9700 ?
    C2 H2B . 0.9700 ?
    C3 C4 . 1.510(5) ?
    C3 H3A . 0.9700 ?
    C3 H3B . 0.9700 ?
    C4 S1 . 1.818(3) ?
    C4 H4A . 0.9700 ?
    C4 H4B . 0.9700 ?
    C5 C6 . 1.482(7) ?
    C5 H5A . 0.9600 ?
    C5 H5B . 0.9600 ?
    C5 H5C . 0.9600 ?
    C6 C7 . 1.475(7) ?
    C6 H6A . 0.9700 ?
    C6 H6B . 0.9700 ?
    C7 C8 . 1.528(6) ?
    C7 H7A . 0.9700 ?
    C7 H7B . 0.9700 ?
    C8 S2 . 1.807(4) ?
    C8 H8A . 0.9700 ?
    C8 H8B . 0.9700 ?
    C9 C10 . 1.342(5) ?
    C9 S1 . 1.756(3) ?
    C9 S4 . 1.757(3) ?
    C10 S2 . 1.739(3) ?
    C10 S3 . 1.767(3) ?
    C11 C12 . 1.350(4) ?
    C11 S4 . 1.749(3) ?
    C11 S3 . 1.753(3) ?
    C12 S5 . 1.757(3) ?
    C12 S6 . 1.769(3) ?
    C13 C14 . 1.391(4) ?
    C13 C17 . 1.399(4) ?
    C13 S6 . 1.734(3) ?
    C14 C15 . 1.385(4) ?
    C14 S5 . 1.744(3) ?
    C15 N1 . 1.344(4) ?
    C15 H15 . 0.9300 ?
    C16 N1 . 1.475(4) ?
    C16 H16A . 0.9600 ?
    C16 H16B . 0.9600 ?
    C16 H16C . 0.9600 ?
    C17 N1 . 1.387(4) ?
    C17 C18 . 1.413(5) ?
    C18 O1 . 1.217(5) ?
    C18 H18 . 0.9300 ?
loop_
    _geom_angle_atom_site_label_1
    _geom_angle_atom_site_label_2
    _geom_angle_atom_site_label_3
    _geom_angle_site_symmetry_1
    _geom_angle_site_symmetry_3
    _geom_angle
    _geom_angle_publ_flag
    C2 C1 H1A . . 109.5 ?
    C2 C1 H1B . . 109.5 ?
    H1A C1 H1B . . 109.5 ?
    C2 C1 H1C . . 109.5 ?
    H1A C1 H1C . . 109.5 ?
    H1B C1 H1C . . 109.5 ?
    C3 C2 C1 . . 115.1(4) ?
    C3 C2 H2A . . 108.5 ?
    C1 C2 H2A . . 108.5 ?
    C3 C2 H2B . . 108.5 ?
    C1 C2 H2B . . 108.5 ?
    H2A C2 H2B . . 107.5 ?
    C2 C3 C4 . . 115.4(3) ?
    C2 C3 H3A . . 108.4 ?
    C4 C3 H3A . . 108.4 ?
    C2 C3 H3B . . 108.4 ?
    C4 C3 H3B . . 108.4 ?
    H3A C3 H3B . . 107.5 ?
    C3 C4 S1 . . 114.2(3) ?
    C3 C4 H4A . . 108.7 ?
    S1 C4 H4A . . 108.7 ?
    C3 C4 H4B . . 108.7 ?
    S1 C4 H4B . . 108.7 ?
    H4A C4 H4B . . 107.6 ?
    C6 C5 H5A . . 109.5 ?
    C6 C5 H5B . . 109.5 ?
    H5A C5 H5B . . 109.5 ?
    C6 C5 H5C . . 109.5 ?
    H5A C5 H5C . . 109.5 ?
    H5B C5 H5C . . 109.5 ?
    C7 C6 C5 . . 112.5(5) ?
    C7 C6 H6A . . 109.1 ?
    C5 C6 H6A . . 109.1 ?
    C7 C6 H6B . . 109.1 ?
    C5 C6 H6B . . 109.1 ?
    H6A C6 H6B . . 107.8 ?
    C6 C7 C8 . . 112.7(4) ?
    C6 C7 H7A . . 109.0 ?
    C8 C7 H7A . . 109.0 ?
    C6 C7 H7B . . 109.0 ?
    C8 C7 H7B . . 109.0 ?
    H7A C7 H7B . . 107.8 ?
    C7 C8 S2 . . 111.8(3) ?
    C7 C8 H8A . . 109.3 ?
    S2 C8 H8A . . 109.3 ?
    C7 C8 H8B . . 109.3 ?
    S2 C8 H8B . . 109.3 ?
    H8A C8 H8B . . 107.9 ?
    C10 C9 S1 . . 125.3(2) ?
    C10 C9 S4 . . 117.4(2) ?
    S1 C9 S4 . . 116.88(18) ?
    C9 C10 S2 . . 125.1(3) ?
    C9 C10 S3 . . 116.0(2) ?
    S2 C10 S3 . . 118.30(19) ?
    C12 C11 S4 . . 123.3(2) ?
    C12 C11 S3 . . 123.5(2) ?
    S4 C11 S3 . . 113.19(16) ?
    C11 C12 S5 . . 121.2(2) ?
    C11 C12 S6 . . 121.7(2) ?
    S5 C12 S6 . . 117.09(16) ?
    C14 C13 C17 . . 108.2(3) ?
    C14 C13 S6 . . 118.5(2) ?
    C17 C13 S6 . . 133.4(3) ?
    C15 C14 C13 . . 107.6(3) ?
    C15 C14 S5 . . 135.4(2) ?
    C13 C14 S5 . . 117.0(2) ?
    N1 C15 C14 . . 107.9(3) ?
    N1 C15 H15 . . 126.0 ?
    C14 C15 H15 . . 126.0 ?
    N1 C16 H16A . . 109.5 ?
    N1 C16 H16B . . 109.5 ?
    H16A C16 H16B . . 109.5 ?
    N1 C16 H16C . . 109.5 ?
    H16A C16 H16C . . 109.5 ?
    H16B C16 H16C . . 109.5 ?
    N1 C17 C13 . . 105.7(3) ?
    N1 C17 C18 . . 126.9(3) ?
    C13 C17 C18 . . 127.3(3) ?
    O1 C18 C17 . . 123.6(3) ?
    O1 C18 H18 . . 118.2 ?
    C17 C18 H18 . . 118.2 ?
    C15 N1 C17 . . 110.6(3) ?
    C15 N1 C16 . . 124.0(3) ?
    C17 N1 C16 . . 125.0(3) ?
    C9 S1 C4 . . 101.26(16) ?
    C10 S2 C8 . . 102.69(17) ?
    C11 S3 C10 . . 94.65(15) ?
    C11 S4 C9 . . 94.30(15) ?
    C14 S5 C12 . . 93.61(14) ?
    C13 S6 C12 . . 93.09(14) ?
loop_
    _geom_hbond_atom_site_label_D
    _geom_hbond_atom_site_label_H
    _geom_hbond_atom_site_label_A
    _geom_hbond_site_symmetry_A
    _geom_hbond_distance_DH
    _geom_hbond_distance_HA
    _geom_hbond_distance_DA
    _geom_hbond_angle_DHA
    C3 H3B O1 1_665 0.97 2.79 3.444(5) 125.0
    C4 H4A O1 1_665 0.97 2.71 3.368(5) 125.9
    C18 H18 O1 2_545 0.93 2.58 3.412(5) 149.6
