# Supplementary material for: 2-[4,5-Bis(butyl­sulfan­yl)-1,3-dithiol-2-yl­idene]-5-methyl-5H-1,3-dithiolo[4,5-c]pyrrole-4-carbaldehyde
Source: Acta Crystallogr Sect E Struct Rep Online. 2010 Nov 30;66(Pt 12):o3353. doi: 10.1107/S160053681004910X (PMC3011525; doi:10.1107/S160053681004910X)
Supplement: Supplementary file 2 [file e-66-o3353-Isup2.hkl]

# 
# h,k,l, Fc-squared, Fo-squared, sigma(Fo-squared) and status flag 
# 
data_I
_shelx_title ' yb10-13 in P-1' 
_shelx_refln_list_code          4 
_shelx_F_calc_maximum      179.22 
_exptl_crystal_F_000       484.00 
_reflns_d_resolution_high  0.7706 
 
loop_ 
 _symmetry_equiv_pos_as_xyz 
 'x, y, z' 
 '-x, -y, -z' 
 
_cell_length_a     7.4227 
_cell_length_b     8.8356 
_cell_length_c    17.8107 
_cell_angle_alpha  93.436 
_cell_angle_beta   99.366 
_cell_angle_gamma 105.307 
 
_shelx_F_squared_multiplier     1.000 
 
loop_ 
 _refln_index_h 
 _refln_index_k 
 _refln_index_l 
 _refln_F_squared_calc 
 _refln_F_squared_meas 
 _refln_F_squared_sigma 
 _refln_observed_status 
   2   0   0     2110.09     2140.76     36.50 o 
   3   0   0        1.31       39.74     17.55 o 
   4   0   0      457.46      387.34     12.84 o 
   5   0   0      712.35      707.18     20.92 o 
   6   0   0       39.37       25.61      5.84 o 
   7   0   0      214.11      233.07     23.06 o 
   8   0   0       49.67       32.50     14.19 o 
   9   0   0        0.01       -7.72      7.72 o 
  -9   1   0       20.71       37.77      9.02 o 
  -8   1   0        5.98        7.36      5.89 o 
  -7   1   0       17.00       13.30      9.39 o 
  -6   1   0      123.62      124.63      5.59 o 
  -5   1   0        5.85        8.10      2.98 o 
  -4   1   0     1403.60     1425.24     25.97 o 
  -3   1   0       35.67       79.05      4.88 o 
  -2   1   0    32121.34    37198.10   1754.39 o 
  -1   1   0     8301.34     8388.59    309.59 o 
   1   1   0     2997.22     2825.05     70.94 o 
   2   1   0       95.56       74.65      7.77 o 
   3   1   0      161.21      177.88     11.27 o 
   4   1   0     1715.78     1715.42     57.75 o 
   5   1   0       27.45       30.67     10.02 o 
   6   1   0      485.01      537.24     22.22 o 
   7   1   0       27.50       30.57      7.51 o 
   8   1   0        0.83       -0.63      9.81 o 
  -9   2   0        8.12       11.32     11.22 o 
  -8   2   0        2.57        4.90      5.11 o 
  -7   2   0       95.14      107.93      5.53 o 
  -6   2   0      402.50      401.13     11.47 o 
  -5   2   0       18.69       14.62      7.54 o 
  -4   2   0     2724.65     2820.63     50.62 o 
  -3   2   0      960.41      798.07     43.71 o 
  -2   2   0     7398.73     7353.40    165.67 o 
  -1   2   0     3337.74     3684.75     67.60 o 
   0   2   0     2607.09     1602.22    793.42 o 
   1   2   0     3171.96     3041.69     65.52 o 
   2   2   0     3372.06     3303.62     55.47 o 
   3   2   0     1043.62     1019.34     36.51 o 
   4   2   0      186.60      162.39      8.61 o 
   5   2   0      537.65      564.52     31.19 o 
   6   2   0        6.16        4.07      9.44 o 
   7   2   0        7.49       10.69     12.62 o 
   8   2   0        4.67        2.76      6.62 o 
  -9   3   0        1.08        2.45      5.53 o 
  -8   3   0       67.81       79.08      8.84 o 
  -7   3   0        1.44        0.82      3.16 o 
  -6   3   0      380.68      391.41     10.84 o 
  -5   3   0       20.75       26.36      3.36 o 
  -4   3   0      483.75      477.54     21.65 o 
  -3   3   0      424.23      455.47      8.88 o 
  -2   3   0      472.17      382.11      7.13 o 
  -1   3   0      117.02      117.01      4.08 o 
   0   3   0      871.18      908.33     24.20 o 
   1   3   0      275.13      260.66      3.96 o 
   2   3   0      138.33      129.98      2.89 o 
   3   3   0      264.18      287.61     10.88 o 
   4   3   0      271.15      251.59      6.18 o 
   5   3   0       67.42       59.91     47.94 o 
   6   3   0       12.81        7.56      8.40 o 
   7   3   0        1.04       -0.21      6.05 o 
   8   3   0       24.45       17.21      9.08 o 
  -9   4   0        3.29       14.08     10.80 o 
  -8   4   0       35.11       23.34      4.95 o 
  -7   4   0       92.32      102.37      8.45 o 
  -6   4   0       21.33       18.97      3.24 o 
  -5   4   0       39.83       45.15      3.32 o 
  -4   4   0      218.20      206.18      7.22 o 
  -3   4   0      151.58      175.80      9.65 o 
  -2   4   0     2257.79     2302.34     36.82 o 
  -1   4   0        0.40       -0.34      1.35 o 
   0   4   0      169.90      209.13     10.38 o 
   1   4   0       78.85      120.08      5.79 o 
   2   4   0      734.55      664.69     19.25 o 
   3   4   0       11.83       19.11      2.01 o 
   4   4   0        0.13       -0.51      1.10 o 
   5   4   0       69.62       51.79     17.34 o 
   6   4   0       53.23       65.73     10.43 o 
   7   4   0       36.24       43.52     22.17 o 
  -9   5   0       14.57        6.47      5.63 o 
  -8   5   0       60.91       64.46      4.66 o 
  -7   5   0        0.05        1.39      3.67 o 
  -6   5   0        5.94        9.75      2.61 o 
  -5   5   0        4.50        0.37      1.92 o 
  -4   5   0      787.63      805.86     16.72 o 
  -3   5   0      772.83      800.02     23.37 o 
  -2   5   0       17.21       10.75      2.52 o 
  -1   5   0     2835.29     3075.95     55.98 o 
   0   5   0      640.62      627.12     14.35 o 
   1   5   0      221.98      232.06     11.32 o 
   2   5   0       68.26      105.12     10.72 o 
   3   5   0       17.79       26.64      3.97 o 
   4   5   0      571.53      653.73     17.50 o 
   5   5   0       87.21      104.16      8.76 o 
   6   5   0        4.28        4.12      4.94 o 
   7   5   0        3.06       -3.75      7.23 o 
  -9   6   0        4.95        2.53      3.53 o 
  -8   6   0        1.05        0.40      3.04 o 
  -7   6   0        0.00       -0.16      1.90 o 
  -6   6   0        7.84        7.80      2.90 o 
  -5   6   0      300.13      312.85      9.07 o 
  -4   6   0     1080.19     1084.09     70.45 o 
  -3   6   0      280.38      278.91      6.29 o 
  -2   6   0      833.10      871.26     16.94 o 
  -1   6   0      280.18      287.94      6.01 o 
   1   6   0      254.13      243.38      6.71 o 
   2   6   0      555.04      554.30     22.43 o 
   3   6   0      717.57      733.46     25.14 o 
   4   6   0       92.39      115.72      7.49 o 
   5   6   0        2.37        6.48      4.74 o 
   6   6   0       31.70       40.58      7.58 o 
  -8   7   0        5.96        3.06      4.22 o 
  -7   7   0       37.00       25.54     11.27 o 
  -6   7   0      164.84      206.79      6.32 o 
  -5   7   0       23.54       26.12      6.76 o 
  -4   7   0       76.18       84.69      4.81 o 
  -3   7   0       11.46        8.62      2.98 o 
  -2   7   0       44.73       42.68      3.16 o 
  -1   7   0       11.98       13.97      3.70 o 
   0   7   0        0.48        0.68      2.92 o 
   1   7   0      372.79      386.34      7.23 o 
   2   7   0      566.54      676.33     19.05 o 
   3   7   0        2.35        0.33      3.06 o 
   4   7   0        3.19        3.73      4.11 o 
   5   7   0       44.44       52.84      9.27 o 
  -7   8   0        5.51        6.29      2.46 o 
  -6   8   0       34.46       33.16      5.48 o 
  -5   8   0        7.91        6.65      1.81 o 
  -4   8   0       51.78       55.87      4.02 o 
  -3   8   0       48.08       36.91      2.68 o 
  -2   8   0        8.27        4.85      5.16 o 
  -1   8   0        1.23       -0.08      2.32 o 
   0   8   0      385.34      413.77     14.24 o 
   1   8   0      109.21      104.37      6.71 o 
   2   8   0        0.90        0.18      5.00 o 
   3   8   0        7.63       19.49      6.03 o 
   4   8   0       20.10       16.96      9.72 o 
  -6   9   0        0.15        0.10      3.34 o 
  -5   9   0        4.72        2.42      2.81 o 
  -4   9   0       46.93       51.28      3.99 o 
  -3   9   0        3.62      225.56    123.00 o 
  -2   9   0       52.77       53.57      8.97 o 
  -1   9   0       59.61       65.17      4.89 o 
   0   9   0       62.38       70.75      5.41 o 
   1   9   0        4.68        4.05      2.59 o 
   2   9   0        0.75        6.70      4.75 o 
   3   9   0        4.44       22.68      9.44 o 
  -4  10   0       50.12       22.43      7.67 o 
  -3  10   0        9.39       54.13     26.68 o 
  -2  10   0       13.75       11.84      4.33 o 
  -1  10   0        1.49        1.77      2.07 o 
   0  10   0        1.66        0.37      2.85 o 
   1  10   0        1.02       -1.40      4.21 o 
   2  10   0        5.62       11.02      5.64 o 
  -3  11   0        0.01        1.13      3.91 o 
  -2  11   0        3.65       -0.25      6.18 o 
  -1  11   0        8.10       18.70      8.69 o 
   0 -11   1       32.40       47.26     10.20 o 
   1 -11   1        6.93       14.96      6.99 o 
   2 -11   1       29.68       33.31      7.41 o 
   3 -11   1        1.75        8.14      4.75 o 
  -2 -10   1       14.51       12.95      5.79 o 
  -1 -10   1       39.86       50.54     11.45 o 
   0 -10   1       16.65       11.21      3.53 o 
   1 -10   1       11.61        8.64      3.85 o 
   2 -10   1       20.07       23.58      8.71 o 
   3 -10   1      105.79      125.40     13.46 o 
   4 -10   1      103.90      110.87     76.42 o 
   5 -10   1        0.12       -1.72      5.58 o 
  -3  -9   1       18.95       14.40      5.05 o 
  -2  -9   1       26.49       22.11      8.29 o 
  -1  -9   1        7.50        5.17      3.43 o 
   0  -9   1       21.12       30.31      5.84 o 
   1  -9   1        1.25        3.39      3.78 o 
   2  -9   1      260.35      278.82     11.16 o 
   3  -9   1      336.94      357.48     23.06 o 
   4  -9   1        9.99        5.87      2.18 o 
   5  -9   1       21.84       14.12      2.93 o 
   6  -9   1        7.80        5.70      2.45 o 
  -4  -8   1       23.53       29.68      6.14 o 
  -3  -8   1       12.54       19.41      5.89 o 
  -2  -8   1        0.96        4.61      3.43 o 
  -1  -8   1        1.93        3.60      2.77 o 
   0  -8   1       35.44       39.76      5.29 o 
   1  -8   1      714.17      735.05     16.40 o 
   2  -8   1      292.36       12.15      3.55 o 
   3  -8   1        7.11        6.77      2.73 o 
   4  -8   1       43.75       41.98      3.22 o 
   5  -8   1        0.37       -0.13      2.06 o 
   6  -8   1       44.54       27.45      8.84 o 
   7  -8   1       55.09       50.68      5.01 o 
   8  -8   1        2.93        1.25      3.18 o 
  -5  -7   1        0.16        4.49      6.04 o 
  -4  -7   1       19.24       14.23      5.87 o 
  -3  -7   1       32.13       25.74      8.10 o 
  -2  -7   1       32.53       20.75      8.42 o 
  -1  -7   1      148.32      151.99     10.43 o 
   0  -7   1      389.18      411.50     10.00 o 
   1  -7   1      162.83      180.01     10.43 o 
   2  -7   1       34.59       45.35      2.98 o 
   3  -7   1        5.32        6.52      2.30 o 
   4  -7   1       59.80       53.96      6.13 o 
   5  -7   1      144.26      157.73      7.14 o 
   6  -7   1       37.92       33.95      5.87 o 
   7  -7   1       21.49        9.70      4.55 o 
   8  -7   1        7.53        3.44      4.65 o 
  -6  -6   1        0.13       -3.01      8.72 o 
  -5  -6   1       84.25       98.26     13.98 o 
  -4  -6   1        1.76        7.51      7.12 o 
  -3  -6   1      175.69      192.98     17.84 o 
  -2  -6   1       68.58      100.37      7.62 o 
  -1  -6   1        0.23        0.30      2.40 o 
   0  -6   1       59.35       58.74      4.67 o 
   1  -6   1        4.14        5.95      1.54 o 
   2  -6   1      295.17      299.38      8.91 o 
   3  -6   1      512.81      544.42     13.03 o 
   4  -6   1       20.25       22.88      2.84 o 
   5  -6   1        2.94        4.88      3.32 o 
   6  -6   1       44.57       56.47      7.69 o 
   7  -6   1        1.46        2.19      2.32 o 
   8  -6   1        8.42        5.10      4.04 o 
   9  -6   1        2.28        2.39      4.18 o 
  -7  -5   1        6.77        7.27      7.46 o 
  -6  -5   1       58.16       34.86     28.95 o 
  -5  -5   1      100.31      128.45     15.02 o 
  -4  -5   1      241.06      285.88     12.68 o 
  -3  -5   1       27.19       26.32      3.96 o 
  -2  -5   1      344.19      321.33     17.63 o 
  -1  -5   1      265.26      300.61      6.20 o 
   0  -5   1     1032.71     1033.90     16.71 o 
   1  -5   1     1803.96     1921.94     33.61 o 
   2  -5   1       14.73       19.33      3.52 o 
   3  -5   1      271.73      242.89      4.67 o 
   4  -5   1        5.26        4.92      2.20 o 
   5  -5   1       64.03       68.90      5.57 o 
   6  -5   1       14.79       17.41      3.20 o 
   7  -5   1       20.13       18.41      4.51 o 
   8  -5   1       32.29       27.25     11.22 o 
   9  -5   1        2.47        2.96      4.27 o 
  -7  -4   1        7.54        1.15      5.81 o 
  -6  -4   1      144.52      181.94     12.11 o 
  -5  -4   1       80.34       65.14      7.58 o 
  -4  -4   1      166.23      162.56      7.25 o 
  -3  -4   1        2.22        4.55      2.78 o 
  -2  -4   1      321.38      330.72     10.64 o 
  -1  -4   1     5617.63     5823.98    270.08 o 
   0  -4   1     2891.38     3066.50     71.57 o 
   1  -4   1      555.81      556.98     14.01 o 
   2  -4   1     1208.62     1173.07     20.81 o 
   3  -4   1       98.39      118.89      3.75 o 
   4  -4   1       10.01        8.12      3.19 o 
   5  -4   1       39.89       48.36      3.99 o 
   6  -4   1      301.57      370.98      9.00 o 
   7  -4   1      105.35      135.29     11.82 o 
   8  -4   1       92.74      106.30     18.41 o 
   9  -4   1        5.61        2.62      4.14 o 
  -8  -3   1        5.36        6.97      6.69 o 
  -7  -3   1       52.94       24.02     30.59 o 
  -6  -3   1        1.11       -0.22      1.34 o 
  -5  -3   1       80.28       59.87      7.93 o 
  -4  -3   1      174.23      167.42      6.29 o 
  -3  -3   1     1014.76      954.18     24.23 o 
  -2  -3   1     2306.42     2296.84     56.81 o 
  -1  -3   1     4120.13     4546.46    140.58 o 
   0  -3   1     2407.56     2461.11     42.29 o 
   1  -3   1      114.15      150.74      5.40 o 
   2  -3   1        0.89        5.13      2.52 o 
   3  -3   1      479.77      496.38     10.57 o 
   4  -3   1      300.46      315.54      9.37 o 
   5  -3   1      408.48      390.33     12.74 o 
   6  -3   1     1541.49     1688.66     34.84 o 
   7  -3   1       19.32       19.63      4.51 o 
   8  -3   1       30.19       25.37      5.65 o 
   9  -3   1        5.49        3.55      5.89 o 
  -8  -2   1        2.45       -7.36      7.36 o 
  -7  -2   1        5.70        1.93      5.89 o 
  -6  -2   1       27.52       18.26      6.21 o 
  -5  -2   1      208.68      233.28     12.31 o 
  -4  -2   1      936.53      942.71     26.34 o 
  -3  -2   1     4771.15     4913.85    167.66 o 
  -2  -2   1      595.32      617.23     19.35 o 
  -1  -2   1     1517.83     1650.83     24.54 o 
   0  -2   1       21.37       30.34      3.43 o 
   1  -2   1     1001.37     1021.53     15.20 o 
   2  -2   1     4507.38     4580.84    123.13 o 
   3  -2   1        0.75       -0.43      1.35 o 
   4  -2   1     5142.24     5233.85    119.45 o 
   5  -2   1      920.41      940.78     17.32 o 
   6  -2   1      265.38      308.47      8.82 o 
   7  -2   1       39.44       48.89      5.43 o 
   8  -2   1        5.70       13.43      6.65 o 
   9  -2   1       11.62       23.94      7.62 o 
  -8  -1   1        1.09        7.67      6.36 o 
  -7  -1   1       26.13       25.82     12.62 o 
  -6  -1   1      234.56      250.02     23.00 o 
  -5  -1   1      507.68      485.49     26.97 o 
  -4  -1   1      460.05      447.93     20.92 o 
  -3  -1   1      566.96      624.93     20.66 o 
  -2  -1   1      404.08      401.25     15.08 o 
   1  -1   1      724.58      706.59      9.70 o 
   2  -1   1     9390.12     9898.41    252.92 o 
   3  -1   1      963.19      946.27     19.10 o 
   4  -1   1       42.77       55.64      9.44 o 
   5  -1   1        5.08        6.19      2.99 o 
   6  -1   1       28.14       22.26      4.31 o 
   7  -1   1        7.11       12.67      3.65 o 
   8  -1   1       34.55       56.70     14.97 o 
   9  -1   1        9.28       -3.23      6.57 o 
  -9   0   1        1.03      -13.20     13.20 o 
  -8   0   1       37.57       31.04      7.72 o 
  -7   0   1      176.45      182.78     11.89 o 
  -6   0   1        0.02        2.61      7.67 o 
  -5   0   1       72.70       88.16     12.36 o 
  -4   0   1     1278.45     1123.98     26.55 o 
  -3   0   1       27.72       23.40      2.08 o 
  -2   0   1     2226.76     2198.55     36.45 o 
   1   0   1       41.86       28.33      2.09 o 
   2   0   1      450.87      464.75     21.78 o 
   3   0   1      375.40      453.58     14.63 o 
   4   0   1        0.44        1.65      4.23 o 
   5   0   1        3.78        4.45      2.70 o 
   6   0   1       25.43       23.95      4.66 o 
   7   0   1       96.46      103.91     10.38 o 
   8   0   1        1.13        9.91      6.78 o 
   9   0   1        0.54       -8.40     12.99 o 
  -9   1   1       69.90      117.26     20.34 o 
  -8   1   1       17.05        3.60      9.18 o 
  -7   1   1       23.49       23.27      5.69 o 
  -6   1   1       11.74       17.74      8.35 o 
  -5   1   1       61.15       76.40      3.75 o 
  -4   1   1     1227.11     1341.29     28.38 o 
  -3   1   1      314.54      302.61      6.30 o 
  -2   1   1    20103.65    25964.76   1021.83 o 
  -1   1   1     3067.78     2251.22    567.28 o 
   1   1   1      287.84      283.23      9.52 o 
   2   1   1      693.27      722.02     21.02 o 
   3   1   1      292.44      302.85     10.58 o 
   4   1   1      607.81      564.83     17.06 o 
   5   1   1        6.59       13.25      5.43 o 
   6   1   1        2.05        4.64      5.06 o 
   7   1   1        2.80       -4.69     10.02 o 
   8   1   1        0.34       -2.30      6.26 o 
  -9   2   1        0.52       19.09     11.89 o 
  -8   2   1        3.64        6.36      5.06 o 
  -7   2   1        2.24       -0.52      6.47 o 
  -6   2   1       22.53       30.62      4.23 o 
  -5   2   1      143.34      183.11     20.14 o 
  -4   2   1     1095.15     1254.50     21.51 o 
  -3   2   1     2354.82     2429.74     39.04 o 
  -2   2   1      765.08      860.71     12.29 o 
  -1   2   1       29.24       29.09      4.44 o 
   0   2   1       37.82       29.59      3.78 o 
   1   2   1       28.74       31.39      2.29 o 
   2   2   1     5223.71       40.95      2.35 o 
   3   2   1     1724.40     1695.28     53.21 o 
   4   2   1      107.67      111.27     12.94 o 
   5   2   1       26.92       24.46     10.90 o 
   6   2   1        3.13        4.80      5.63 o 
   7   2   1        8.66       22.07      7.67 o 
   8   2   1        3.50       14.08     14.61 o 
  -9   3   1       21.24        6.62     10.07 o 
  -8   3   1       37.45       23.63      5.63 o 
  -7   3   1       24.18       23.69      3.13 o 
  -6   3   1        0.89       -0.95      2.53 o 
  -5   3   1      117.70      114.14      5.92 o 
  -4   3   1     3305.49     3341.03     68.73 o 
  -3   3   1      559.41      626.24      9.70 o 
  -2   3   1     1180.82     1023.34     13.62 o 
  -1   3   1      222.64      182.08      3.73 o 
   0   3   1     3731.17     4064.08     61.18 o 
   1   3   1     9234.12    10697.11    281.74 o 
   2   3   1      609.86      592.51     19.20 o 
   3   3   1      395.21      427.24      8.08 o 
   4   3   1       59.24       62.85     12.44 o 
   5   3   1      321.30       -1.77      1.98 o 
   6   3   1        5.14        0.63      1.91 o 
   7   3   1        1.42       -1.62     11.06 o 
   8   3   1       35.72       37.92     18.52 o 
  -9   4   1        3.74       -2.19      5.01 o 
  -8   4   1       13.70       14.40      5.16 o 
  -7   4   1        9.07        8.31      2.53 o 
  -6   4   1       89.54      108.36      6.63 o 
  -5   4   1      941.75     1031.56     18.25 o 
  -4   4   1        0.01        2.67      2.23 o 
  -3   4   1      451.19      392.05      6.51 o 
  -2   4   1      393.30      404.24      7.39 o 
  -1   4   1     4065.86     4224.94     82.08 o 
   0   4   1     3179.65     3300.25     75.82 o 
   1   4   1      220.07      197.99      4.70 o 
   2   4   1      296.92      260.13      5.79 o 
   3   4   1      586.15      657.98     11.26 o 
   4   4   1       78.82       62.55      6.73 o 
   5   4   1      115.42      102.17      8.40 o 
   6   4   1       27.85       11.48     12.42 o 
   7   4   1       50.70       56.34     21.39 o 
  -9   5   1        1.62        2.35      8.35 o 
  -8   5   1        0.15       -0.54      2.98 o 
  -7   5   1        1.18        2.22      3.43 o 
  -6   5   1       62.00       49.13      3.21 o 
  -5   5   1      359.11      403.47      9.72 o 
  -4   5   1       63.77       63.47      3.37 o 
  -3   5   1      279.42      306.56      6.02 o 
  -2   5   1      640.74      658.74      8.74 o 
  -1   5   1     1527.44     1391.50     23.20 o 
   0   5   1       76.64       96.69      6.05 o 
   1   5   1      187.19      184.83      5.83 o 
   2   5   1      117.89      131.30      3.71 o 
   3   5   1        6.28       11.49      3.32 o 
   4   5   1        5.11        1.59      1.34 o 
   5   5   1       18.66        9.60      5.73 o 
   6   5   1       56.36       59.46      9.64 o 
  -9   6   1        2.06        1.56      7.93 o 
  -8   6   1        1.01       -0.23      3.57 o 
  -7   6   1       25.13       33.18      9.57 o 
  -6   6   1        2.01        3.27      1.83 o 
  -5   6   1      199.69      205.63      6.08 o 
  -4   6   1        0.75        0.32      1.84 o 
  -3   6   1       34.97       29.64      2.81 o 
  -2   6   1       39.77       40.50      5.56 o 
  -1   6   1      879.49      899.91     19.09 o 
   0   6   1      109.89      102.52      7.77 o 
   1   6   1       36.57       26.66      3.00 o 
   2   6   1      182.31      177.71      8.07 o 
   3   6   1        7.38       -1.06      5.38 o 
   4   6   1        5.00        2.09      6.38 o 
   5   6   1       21.27        6.99      8.34 o 
   6   6   1        0.01       -1.76      8.88 o 
  -8   7   1        3.41        5.79      5.11 o 
  -7   7   1        1.95       -0.07      2.69 o 
  -6   7   1      110.16      114.89      3.99 o 
  -5   7   1        0.91        0.02      1.82 o 
  -4   7   1       41.36       39.31      2.34 o 
  -3   7   1      260.29      267.41      6.18 o 
  -2   7   1       55.33       62.28      3.96 o 
  -1   7   1        3.28        8.28      4.54 o 
   0   7   1      201.89      182.99     11.11 o 
   1   7   1      116.01      155.64      5.08 o 
   2   7   1        7.34        4.87      3.12 o 
   3   7   1        0.32        5.83      4.45 o 
   4   7   1        2.90        6.70      5.45 o 
   5   7   1        1.72       -1.74      8.19 o 
  -6   8   1        5.13        5.81      2.46 o 
  -5   8   1        5.15        2.00      2.14 o 
  -4   8   1       26.25       19.25      3.60 o 
  -3   8   1       27.26       28.21      5.03 o 
  -2   8   1       25.11       31.07      4.62 o 
  -1   8   1        1.12        1.86      2.58 o 
   0   8   1      211.37      225.78      8.79 o 
   1   8   1        3.07        1.52      3.28 o 
   2   8   1       16.58       11.37      4.93 o 
   3   8   1        5.11        7.06      5.13 o 
   4   8   1        2.63       -2.22      5.21 o 
  -5   9   1       61.49       57.14      2.80 o 
  -4   9   1       11.40        5.32      4.85 o 
  -3   9   1      128.74      128.43      6.84 o 
  -2   9   1       47.35       60.24      7.09 o 
  -1   9   1      147.05      161.38      5.10 o 
   0   9   1       23.64       21.53      2.68 o 
   1   9   1       27.16       28.36      3.60 o 
   2   9   1       23.41       26.96      6.17 o 
   3   9   1        1.38       -3.19      7.41 o 
  -4  10   1        5.33        3.03      3.03 o 
  -3  10   1       29.62       25.82      7.51 o 
  -2  10   1        1.50        2.30      2.26 o 
  -1  10   1       27.48       25.25      4.94 o 
   0  10   1        8.10        6.70      2.80 o 
   1  10   1       27.39       21.27      7.65 o 
  -3  11   1        4.05        1.93      8.92 o 
  -2  11   1       21.48       15.93      5.05 o 
  -1  11   1        0.09       -2.64      3.35 o 
   0 -11   2       11.31       12.79      8.79 o 
   1 -11   2        0.07        4.05      4.16 o 
   2 -11   2        4.22        6.51      3.44 o 
   3 -11   2        0.33       -2.50      4.49 o 
   4 -11   2        0.01       -0.99      7.04 o 
  -2 -10   2        0.19       -1.03      3.82 o 
  -1 -10   2        6.86        9.30      5.17 o 
   0 -10   2        8.54        9.72      2.91 o 
   1 -10   2        1.36        3.21      4.69 o 
   2 -10   2        0.67        1.25      6.68 o 
   3 -10   2        8.83        8.71      4.64 o 
   4 -10   2       10.97        7.62      4.71 o 
   5 -10   2        4.55        3.06      4.01 o 
  -3  -9   2        9.57        4.08      7.50 o 
  -2  -9   2        1.08       -0.73      4.30 o 
  -1  -9   2       47.48       51.20     13.77 o 
   0  -9   2        2.27        4.21      4.75 o 
   1  -9   2        9.89       10.95      4.49 o 
   2  -9   2        0.00        4.02      6.73 o 
   3  -9   2        8.89       12.13      4.15 o 
   4  -9   2       42.09       38.67      5.09 o 
   5  -9   2        8.38       10.64      4.29 o 
   6  -9   2        7.75        7.03      2.94 o 
   7  -9   2        0.32        0.94      3.08 o 
  -4  -8   2       44.27       57.22      8.91 o 
  -3  -8   2       36.25       38.26      5.84 o 
  -2  -8   2       44.30       61.29      6.86 o 
  -1  -8   2      164.77      181.89      5.50 o 
   0  -8   2        0.52       -0.53      2.64 o 
   1  -8   2      129.34      124.83      4.91 o 
   2  -8   2       18.01       13.49      4.79 o 
   3  -8   2      215.85      228.85      9.68 o 
   4  -8   2       76.33       88.28      7.64 o 
   5  -8   2        0.69       -0.64      3.28 o 
   6  -8   2       57.11       65.90      4.55 o 
   7  -8   2       15.04       10.82      5.23 o 
   8  -8   2        0.27       -1.05      4.54 o 
  -5  -7   2       10.07       15.25      6.95 o 
  -4  -7   2       31.45       41.38      6.23 o 
  -3  -7   2       26.60       30.51      4.94 o 
  -2  -7   2       66.83       74.13      7.67 o 
  -1  -7   2       99.63      111.62      3.70 o 
   0  -7   2      213.56      238.88      9.02 o 
   1  -7   2      256.22      256.57     10.64 o 
   2  -7   2      519.37      550.69     12.01 o 
   3  -7   2        9.86        9.40      3.23 o 
   4  -7   2       69.29       78.81      5.37 o 
   5  -7   2      490.08      529.81     12.17 o 
   6  -7   2        0.24        3.74      3.84 o 
   7  -7   2       16.96       16.97      5.66 o 
   8  -7   2        2.29        0.31      4.56 o 
  -6  -6   2        5.52        4.55      5.05 o 
  -5  -6   2        6.72        7.95      4.81 o 
  -4  -6   2       73.24       79.20     18.05 o 
  -3  -6   2       40.53       43.69      8.23 o 
  -2  -6   2      203.58      209.18     10.80 o 
  -1  -6   2      313.22      374.00     15.88 o 
   0  -6   2      463.84      467.85      8.08 o 
   1  -6   2      183.64      168.65      7.75 o 
   2  -6   2      100.75      108.57      4.65 o 
   3  -6   2     1147.15     1146.44     24.71 o 
   4  -6   2      492.82      512.63     11.51 o 
   5  -6   2        1.47        1.47      2.33 o 
   6  -6   2       27.82       20.00      4.96 o 
   7  -6   2        8.13        5.29      4.83 o 
   8  -6   2        2.27       -0.72      3.44 o 
  -7  -5   2        8.58        5.57      5.59 o 
  -6  -5   2       48.32       51.52      7.10 o 
  -5  -5   2       47.22       48.02      6.49 o 
  -4  -5   2        0.01       -1.30      3.81 o 
  -3  -5   2       99.47      102.72      7.00 o 
  -2  -5   2        2.95       12.00      7.36 o 
  -1  -5   2       11.41       15.06      2.12 o 
   0  -5   2      175.38      217.12      6.19 o 
   1  -5   2     1145.01     1149.76     20.14 o 
   2  -5   2     1287.88     1349.99     25.89 o 
   3  -5   2      592.61      622.58     11.69 o 
   4  -5   2        7.48       10.06      3.70 o 
   5  -5   2       96.70      104.21      5.16 o 
   6  -5   2       80.36       90.91      7.81 o 
   7  -5   2        2.45       -3.91      6.23 o 
   8  -5   2       16.92       19.25      6.78 o 
   9  -5   2        2.11       10.12      7.96 o 
  -7  -4   2       47.06       38.63      8.40 o 
  -6  -4   2       27.01       30.85      7.05 o 
  -5  -4   2       32.32       23.72      4.78 o 
  -4  -4   2       74.67       88.30     22.30 o 
  -3  -4   2       79.56       93.24     12.31 o 
  -2  -4   2        4.93        8.40      6.00 o 
  -1  -4   2      469.94      549.63     50.21 o 
   0  -4   2       81.67      118.76      8.42 o 
   1  -4   2     1053.62     1224.79     23.04 o 
   2  -4   2     1511.90     1386.54     23.08 o 
   3  -4   2      107.37      102.91      4.02 o 
   4  -4   2       22.10       16.59      3.70 o 
   5  -4   2        1.52        4.34      2.86 o 
   6  -4   2      127.18      153.99      9.85 o 
   7  -4   2       13.79       13.51      3.39 o 
   8  -4   2       59.28       52.59      9.03 o 
   9  -4   2       10.70        6.89      5.29 o 
  -8  -3   2        3.13        5.68      5.61 o 
  -7  -3   2        3.72       -1.08      6.57 o 
  -6  -3   2      106.67       83.82      4.17 o 
  -5  -3   2       23.54       19.26      1.92 o 
  -4  -3   2       73.27       42.50     28.92 o 
  -3  -3   2       94.03      128.68      6.49 o 
  -2  -3   2      669.95      698.74     16.69 o 
  -1  -3   2      496.65      550.07     42.67 o 
   0  -3   2       38.19       47.88      3.25 o 
   1  -3   2       39.69       63.51      2.71 o 
   2  -3   2      295.48      278.50      7.20 o 
   3  -3   2        0.75        2.22      2.92 o 
   4  -3   2      122.47      157.04      5.74 o 
   5  -3   2       21.05       28.61      3.91 o 
   6  -3   2       51.88       57.67      8.07 o 
   7  -3   2        7.65        8.19      3.25 o 
   8  -3   2       40.75       32.08      5.82 o 
   9  -3   2        1.52       -1.50      4.45 o 
  -8  -2   2        2.88        6.20      9.44 o 
  -7  -2   2      112.54      110.05     27.54 o 
  -6  -2   2       67.62      112.62     15.86 o 
  -5  -2   2      316.47      323.37     14.08 o 
  -4  -2   2      210.26      219.87      9.55 o 
  -3  -2   2     1391.09     1522.41     48.41 o 
  -2  -2   2      271.95      253.83      8.03 o 
  -1  -2   2      191.91      156.13      7.25 o 
   0  -2   2     2762.04     2867.20     78.61 o 
   1  -2   2        6.69        2.22      1.94 o 
   2  -2   2     4640.21     4724.23     97.50 o 
   3  -2   2       19.97       56.67     29.19 o 
   4  -2   2     2125.51     2097.55     92.70 o 
   5  -2   2       32.40       30.18      3.32 o 
   6  -2   2      247.52      238.13     14.84 o 
   7  -2   2        2.80        0.54      3.53 o 
   8  -2   2        2.76        1.46      8.87 o 
   9  -2   2        6.58       22.64     13.46 o 
  -8  -1   2       17.66       20.36     13.33 o 
  -7  -1   2       21.28       12.68      6.42 o 
  -6  -1   2        1.40        0.42      4.07 o 
  -5  -1   2     1230.85     1331.80     38.50 o 
  -4  -1   2      105.73      146.22     12.00 o 
  -3  -1   2     1021.74     1111.93     24.83 o 
  -2  -1   2       22.11       19.51      1.56 o 
  -1  -1   2      469.94      473.32      7.26 o 
   0  -1   2     5660.94     6187.52    125.58 o 
   1  -1   2     2922.71     2736.06     43.54 o 
   2  -1   2     8610.36     8476.86    205.18 o 
   3  -1   2      383.55      373.68     14.76 o 
   4  -1   2     1387.05     1417.10     24.52 o 
   5  -1   2        4.39       16.85      5.56 o 
   6  -1   2       31.02       30.90      6.98 o 
   7  -1   2       37.68       28.25      7.84 o 
   8  -1   2       22.02       24.99      7.62 o 
   9  -1   2        1.24       31.30     15.28 o 
  -9   0   2        0.84       -4.23      6.26 o 
  -8   0   2        0.88       16.28     11.01 o 
  -7   0   2       58.80       57.38     12.78 o 
  -6   0   2      107.15      135.21     15.54 o 
  -5   0   2      270.81      249.29     10.22 o 
  -4   0   2      312.32      266.40     14.08 o 
  -3   0   2      369.01      345.64     12.52 o 
  -2   0   2     2879.05     2977.42     69.01 o 
  -1   0   2     3279.83     3597.25     44.34 o 
   1   0   2      371.00      330.94      6.29 o 
   2   0   2      130.06      109.18      4.65 o 
   3   0   2       48.60       80.74      9.29 o 
   4   0   2       82.86       96.90      7.31 o 
   5   0   2      106.55      118.54      6.99 o 
   6   0   2       95.57      111.02      7.70 o 
   7   0   2      144.88      186.17     21.96 o 
   8   0   2        1.46       -0.21      5.48 o 
  -9   1   2        3.07       -6.16      6.16 o 
  -8   1   2        9.96        6.10      9.02 o 
  -7   1   2       39.54       31.87     10.07 o 
  -6   1   2      159.24      174.33      9.13 o 
  -5   1   2       92.78       99.01      6.16 o 
  -4   1   2      140.60      192.43     10.22 o 
  -3   1   2     1807.61     1724.48     41.26 o 
  -2   1   2     3415.06     3869.53    100.78 o 
  -1   1   2     3543.08     3443.22    179.59 o 
   0   1   2      338.00      316.98      3.79 o 
   1   1   2     2507.25     2408.17     41.77 o 
   2   1   2      668.39      627.16     15.21 o 
   3   1   2      421.85      488.61     37.79 o 
   4   1   2        0.23        0.98      2.35 o 
   5   1   2      894.29      917.85     20.01 o 
   6   1   2       60.98       43.87     12.62 o 
   7   1   2       26.20       37.61      8.40 o 
   8   1   2        3.51       13.20     13.67 o 
  -9   2   2        0.69       -6.00      6.00 o 
  -8   2   2        3.15        0.89      7.36 o 
  -7   2   2       43.68       40.11      5.79 o 
  -6   2   2       16.29       24.83      7.67 o 
  -5   2   2      201.21      178.45      4.55 o 
  -4   2   2        0.50        2.69      2.24 o 
  -3   2   2     1505.02     1597.11     24.24 o 
  -2   2   2     2294.52     2372.28     36.68 o 
  -1   2   2     2650.16     2602.45     58.01 o 
   0   2   2      519.47      487.90      6.99 o 
   1   2   2       19.25       33.80      2.59 o 
   2   2   2      198.95      171.46      4.57 o 
   3   2   2       43.84       44.23      3.34 o 
   4   2   2       30.82       17.16      8.61 o 
   5   2   2       80.03       87.01      9.29 o 
   6   2   2        7.73        5.22      5.79 o 
   7   2   2       75.92       40.95     15.60 o 
   8   2   2       30.52       35.78     10.54 o 
  -9   3   2        5.92        1.04      4.49 o 
  -8   3   2       19.19       13.41      4.80 o 
  -7   3   2        0.38       -1.56      5.53 o 
  -6   3   2      145.46      167.10      7.85 o 
  -5   3   2        0.03        0.47      2.38 o 
  -4   3   2      599.68      577.56     15.91 o 
  -3   3   2     1220.42     1150.09     21.70 o 
  -2   3   2     1468.05     1592.47     18.78 o 
  -1   3   2      140.02      114.92      6.10 o 
   0   3   2      347.92      329.81      5.10 o 
   1   3   2      468.50      437.10      5.17 o 
   2   3   2      294.68      266.68      5.82 o 
   3   3   2       10.11        9.89      2.56 o 
   4   3   2       36.03       36.85      2.89 o 
   5   3   2      170.06       83.44     78.69 o 
   6   3   2      130.47       72.88     73.34 o 
   7   3   2        3.34        3.60      6.78 o 
  -9   4   2        3.78        3.91      8.71 o 
  -8   4   2       13.59        3.81      7.09 o 
  -7   4   2        2.69        0.31      3.34 o 
  -6   4   2      178.24      188.47      6.91 o 
  -5   4   2      195.51      241.71      7.04 o 
  -4   4   2     2041.65     2140.37     35.59 o 
  -3   4   2      400.03      387.90      8.22 o 
  -2   4   2      276.93      241.19      3.35 o 
  -1   4   2      617.66      746.21     11.38 o 
   0   4   2      103.10      128.84      3.52 o 
   1   4   2     1442.09     1597.16     22.86 o 
   2   4   2       88.00       91.64      5.43 o 
   3   4   2      711.02      729.86     15.67 o 
   4   4   2      325.45      302.80      9.02 o 
   5   4   2        0.21       -0.32      2.42 o 
   6   4   2       71.20       90.30     12.00 o 
   7   4   2        1.70       -2.24      7.20 o 
  -9   5   2        6.77       -0.83      7.62 o 
  -8   5   2        9.62        2.40      6.52 o 
  -7   5   2       21.94        9.70      3.63 o 
  -6   5   2       42.21       55.55      5.16 o 
  -5   5   2      384.54      430.40      8.95 o 
  -4   5   2       57.80       74.04      6.45 o 
  -3   5   2      437.60      514.50     10.04 o 
  -2   5   2      940.03      873.26     15.65 o 
  -1   5   2        1.35       84.63     53.86 o 
   0   5   2     1819.65     1721.85     44.58 o 
   1   5   2      295.83      349.77      5.93 o 
   2   5   2      566.05      476.30     10.87 o 
   3   5   2        0.42        0.73      2.04 o 
   4   5   2       95.08       79.46      6.08 o 
   5   5   2       19.34       10.21      6.36 o 
   6   5   2       25.08       19.81     22.22 o 
  -8   6   2       10.50        4.43      6.36 o 
  -7   6   2        0.05       -1.94      1.94 o 
  -6   6   2       72.67       86.53      4.14 o 
  -5   6   2       12.08       13.47      1.92 o 
  -4   6   2      244.52      238.41      5.24 o 
  -3   6   2      355.97      393.65      6.97 o 
  -2   6   2       63.48       51.75      8.32 o 
  -1   6   2       64.41       56.67      4.89 o 
   0   6   2        0.15        1.34      1.84 o 
   1   6   2      256.43      224.31      7.65 o 
   2   6   2       56.67       42.17      7.12 o 
   3   6   2       10.19       12.45      4.64 o 
   4   6   2       13.32       19.03      6.21 o 
   5   6   2        3.86        3.50      4.65 o 
   6   6   2      123.79      154.84     12.52 o 
  -7   7   2       10.79        5.07      2.68 o 
  -6   7   2        0.63        2.32      1.88 o 
  -5   7   2        2.90        2.21      1.54 o 
  -4   7   2       49.76       43.95      2.43 o 
  -3   7   2        4.30        0.46      2.45 o 
  -2   7   2       41.13       33.46      6.31 o 
  -1   7   2      214.79      180.21      5.06 o 
   0   7   2      432.69      423.53      7.78 o 
   1   7   2      446.27      501.70     16.26 o 
   2   7   2        3.47       -1.73      4.92 o 
   3   7   2       28.33       23.85      5.49 o 
   4   7   2      135.39      141.88     11.95 o 
   5   7   2       84.01       92.25     12.21 o 
  -6   8   2        1.25        0.72      1.55 o 
  -5   8   2        4.75        3.26      1.64 o 
  -4   8   2        4.88        3.39      3.23 o 
  -3   8   2       48.33       49.51      8.58 o 
  -2   8   2      174.15      171.67      6.79 o 
  -1   8   2       34.29       31.28      3.97 o 
   0   8   2       11.60        8.62      2.67 o 
   1   8   2        1.56        2.21      2.21 o 
   2   8   2       77.84      113.07     10.85 o 
   3   8   2      131.45      127.70     13.82 o 
   4   8   2       45.84       53.96      8.61 o 
  -5   9   2       68.16       54.82      3.86 o 
  -4   9   2       19.65       14.92      4.64 o 
  -3   9   2       13.08       92.74     61.89 o 
  -2   9   2       22.79       23.96      2.68 o 
  -1   9   2        2.19        1.37      2.40 o 
   0   9   2      186.59      192.76      7.04 o 
   1   9   2       65.42       41.54     20.06 o 
   2   9   2      103.92      131.02     13.65 o 
   3   9   2        5.39        3.70      4.37 o 
  -3  10   2       39.37       40.50      4.80 o 
  -2  10   2       45.06       47.57      4.62 o 
  -1  10   2      174.71      180.63      7.14 o 
   0  10   2       80.87       55.46      9.46 o 
   1  10   2        5.76       11.15      4.84 o 
  -3  11   2       53.03       10.64      6.31 o 
  -2  11   2      121.72      131.75      6.57 o 
  -1  11   2        2.63        3.12      2.83 o 
   0 -11   3       15.15       10.28      6.42 o 
   1 -11   3       88.57       79.77     11.50 o 
   2 -11   3       18.97       20.40      6.36 o 
   3 -11   3        2.45        4.75      4.96 o 
   4 -11   3        2.69        2.83      3.57 o 
  -2 -10   3        0.88        8.45      7.93 o 
  -1 -10   3       45.42       33.70      7.98 o 
   0 -10   3      200.79      202.56     21.93 o 
   1 -10   3        4.71        6.00      2.91 o 
   2 -10   3        9.63       14.66      5.32 o 
   3 -10   3       37.01       33.36      4.02 o 
   4 -10   3        3.91        0.68      4.21 o 
   5 -10   3       17.60       14.15      4.13 o 
   6 -10   3        0.74        2.14      7.20 o 
  -3  -9   3        9.53        9.69      4.96 o 
  -2  -9   3       95.25      114.54     18.78 o 
  -1  -9   3       47.07       59.35      5.44 o 
   0  -9   3        2.01       55.25     34.32 o 
   1  -9   3       53.20       56.08     11.22 o 
   2  -9   3       73.86       94.10      4.65 o 
   3  -9   3        3.90        0.24      2.64 o 
   4  -9   3       13.35       12.22      3.66 o 
   5  -9   3        1.39       -1.34      4.32 o 
   6  -9   3       37.21       29.01      4.80 o 
   7  -9   3        0.04        2.78      3.51 o 
  -4  -8   3       32.31       33.37      6.49 o 
  -3  -8   3        2.97        8.01     10.54 o 
  -2  -8   3        4.33        4.38      5.11 o 
  -1  -8   3       68.25       60.02      6.73 o 
   0  -8   3       37.83       45.43     10.48 o 
   1  -8   3      248.14      270.30     15.62 o 
   2  -8   3       36.46       43.08      6.27 o 
   3  -8   3        1.06        3.32      2.78 o 
   4  -8   3       48.05       45.69      6.12 o 
   5  -8   3        0.99       -1.19      2.78 o 
   6  -8   3        8.68       12.39      5.24 o 
   7  -8   3        7.67        9.50      3.93 o 
   8  -8   3        8.76        4.72      4.18 o 
  -5  -7   3        0.06        0.68      5.87 o 
  -4  -7   3       31.17       45.59      7.89 o 
  -3  -7   3       23.04       22.60      5.63 o 
  -2  -7   3      132.00      143.19     16.33 o 
  -1  -7   3      118.82      156.71      5.85 o 
   0  -7   3       42.44       56.70      2.97 o 
   1  -7   3      317.33      310.99      6.12 o 
   2  -7   3      255.71      260.38      6.85 o 
   3  -7   3        7.45       12.31      2.59 o 
   4  -7   3        7.64        5.32      2.71 o 
   5  -7   3        3.16        2.61      3.91 o 
   6  -7   3        5.00        5.13      2.58 o 
   7  -7   3        1.02        3.61      3.60 o 
   8  -7   3        0.64        0.20      3.39 o 
  -6  -6   3       20.10       12.16      7.07 o 
  -5  -6   3       70.85       96.20      7.78 o 
  -4  -6   3       84.22      100.75     13.41 o 
  -3  -6   3       63.94       84.25      5.86 o 
  -2  -6   3       32.26       40.84      6.31 o 
  -1  -6   3      472.49      477.85      9.21 o 
   0  -6   3     2530.60     2599.66     41.48 o 
   1  -6   3        2.86       -1.76      2.41 o 
   2  -6   3        3.87        1.40      3.30 o 
   3  -6   3        9.55        9.88      2.84 o 
   4  -6   3       91.54      100.82      4.32 o 
   5  -6   3       26.27       40.44      9.73 o 
   6  -6   3        8.07        2.52      2.91 o 
   7  -6   3        7.93        9.72      3.21 o 
   8  -6   3        0.01       -4.10      5.84 o 
  -7  -5   3       25.26        5.23      9.24 o 
  -6  -5   3        0.45       -5.97      5.97 o 
  -5  -5   3      130.12      160.10     10.49 o 
  -4  -5   3      138.95      139.76     15.47 o 
  -3  -5   3       50.76       53.47     11.01 o 
  -2  -5   3     1330.60     1326.48     36.72 o 
  -1  -5   3     1569.66     1521.40     25.86 o 
   0  -5   3      329.29      345.64      8.62 o 
   1  -5   3       63.32       70.44      3.88 o 
   2  -5   3        0.61        2.13      2.31 o 
   3  -5   3       12.12       15.69      2.96 o 
   4  -5   3      572.30      568.24     22.98 o 
   5  -5   3        0.83        2.42      5.24 o 
   6  -5   3       84.85      113.54     24.60 o 
   7  -5   3        0.55       -1.86      3.54 o 
   8  -5   3       21.25       15.32      4.87 o 
   9  -5   3        1.20        2.38      6.59 o 
  -7  -4   3        5.56        5.79      6.06 o 
  -6  -4   3        8.30        8.68      5.48 o 
  -5  -4   3      118.19      110.07      7.93 o 
  -4  -4   3        9.25        9.82      3.54 o 
  -3  -4   3     1219.91     1133.42     41.99 o 
  -2  -4   3     1103.83     1175.83     39.49 o 
  -1  -4   3       56.72       67.30      2.13 o 
   0  -4   3       38.74       42.84      3.41 o 
   1  -4   3     2438.36     2281.53     45.15 o 
   2  -4   3     2975.48     2729.68     51.58 o 
   3  -4   3      922.94      879.54     16.36 o 
   4  -4   3      145.50      155.68      8.14 o 
   5  -4   3       39.14       32.01      3.96 o 
   6  -4   3      143.17      146.65      7.18 o 
   7  -4   3        2.36        2.32      3.78 o 
   8  -4   3       31.70       16.09      5.11 o 
   9  -4   3       10.40        3.77      4.15 o 
  -8  -3   3       11.06       -0.72      7.93 o 
  -7  -3   3       23.25       28.90     10.09 o 
  -6  -3   3        4.01       -1.80      4.50 o 
  -5  -3   3       29.76       21.65      4.22 o 
  -4  -3   3      368.68      413.44     12.80 o 
  -3  -3   3      103.81      124.20      6.78 o 
  -2  -3   3       14.62       24.36      3.76 o 
  -1  -3   3     1115.04     1241.87     31.51 o 
   0  -3   3        8.34       27.39      2.45 o 
   1  -3   3      358.53      367.17      7.92 o 
   2  -3   3      111.62      144.25      4.87 o 
   3  -3   3        4.03        1.67      2.22 o 
   4  -3   3      293.26      296.06      6.84 o 
   5  -3   3      256.81      275.06      7.88 o 
   6  -3   3       88.78       97.11      6.45 o 
   7  -3   3        4.19        5.70      5.80 o 
   8  -3   3       92.24       71.97     15.91 o 
   9  -3   3       15.39        7.23      5.76 o 
  -8  -2   3        0.81        3.85      4.70 o 
  -7  -2   3       33.97       42.74      4.51 o 
  -6  -2   3        4.52        4.54      2.94 o 
  -5  -2   3       30.06       41.63      2.63 o 
  -4  -2   3        8.34        9.84      1.38 o 
  -3  -2   3       89.07      114.22     40.77 o 
  -2  -2   3      226.88      215.02     11.68 o 
  -1  -2   3      332.55      346.49      8.06 o 
   0  -2   3       30.66       51.39      3.61 o 
   1  -2   3     1385.87     1155.31     20.48 o 
   2  -2   3      217.14      168.16     14.50 o 
   3  -2   3      196.31      224.11      6.56 o 
   4  -2   3        0.13        0.60      3.44 o 
   5  -2   3       87.99       69.74      7.40 o 
   6  -2   3      145.97      160.64      6.78 o 
   7  -2   3      108.57      122.05      6.74 o 
   8  -2   3        3.23        1.85      4.29 o 
   9  -2   3        3.37        5.22      4.60 o 
  -9  -1   3       25.58       51.64      9.91 o 
  -8  -1   3       14.49        6.71      3.41 o 
  -7  -1   3      125.58      127.68      6.99 o 
  -6  -1   3       62.46       69.77     10.77 o 
  -5  -1   3       45.38       57.82     20.19 o 
  -4  -1   3      363.63      404.55      8.16 o 
  -3  -1   3      181.41      154.86      3.35 o 
  -2  -1   3        5.92        9.54      1.46 o 
  -1  -1   3     1402.99     1417.03     18.95 o 
   0  -1   3     5319.36     5932.05    121.40 o 
   1  -1   3        0.27        6.86      3.05 o 
   2  -1   3       28.16       41.22      2.91 o 
   3  -1   3     1036.20      949.75     35.78 o 
   4  -1   3      768.42      793.11     27.70 o 
   5  -1   3       88.67       85.26     12.65 o 
   6  -1   3       75.40       86.03      5.63 o 
   7  -1   3        4.15        4.75      3.56 o 
   8  -1   3        2.31        7.35      4.91 o 
   9  -1   3        0.05        6.78      7.15 o 
  -9   0   3        8.90       16.22      9.57 o 
  -8   0   3       31.94       43.10      5.20 o 
  -7   0   3       11.82       10.06      2.51 o 
  -6   0   3        6.22        7.09      4.23 o 
  -5   0   3     1053.33     1114.33     29.47 o 
  -4   0   3     1005.93      995.45     30.46 o 
  -3   0   3      119.93      125.47      3.89 o 
  -2   0   3        2.76        8.82      1.75 o 
  -1   0   3        0.35        1.12      0.71 o 
   0   0   3     2448.37     2485.74     39.17 o 
   1   0   3      122.21      121.82      8.71 o 
   2   0   3     3777.75     3951.41     75.98 o 
   3   0   3     1253.32     1154.97     44.39 o 
   4   0   3      502.54      477.78     10.25 o 
   5   0   3       18.95       25.47      4.46 o 
   6   0   3       13.46        7.17      3.48 o 
   7   0   3       20.20       23.43      4.80 o 
   8   0   3        9.86       12.99      7.46 o 
  -9   1   3        3.81       24.67     12.26 o 
  -8   1   3        2.87        4.82      4.77 o 
  -7   1   3       14.19       19.56      5.01 o 
  -6   1   3      700.49      771.82     23.47 o 
  -5   1   3      328.86      385.08     16.69 o 
  -4   1   3       17.66       16.12      4.59 o 
  -3   1   3        4.97       -0.08      1.33 o 
  -2   1   3        4.62        2.72      1.21 o 
  -1   1   3      290.50      265.37      4.49 o 
   0   1   3     3188.75     3336.84     40.23 o 
   1   1   3     8502.07     8918.86    251.77 o 
   2   1   3     3619.76     3520.43     69.40 o 
   3   1   3       39.95       60.85     13.25 o 
   4   1   3       14.96       10.55      3.63 o 
   5   1   3       42.42       41.45      5.56 o 
   6   1   3      117.54      130.92     15.36 o 
   7   1   3      102.37       68.07     17.53 o 
   8   1   3        0.19       -7.67      7.67 o 
  -9   2   3        2.89       15.70     10.38 o 
  -8   2   3       24.95       14.56     13.07 o 
  -7   2   3      173.64      193.84     15.49 o 
  -6   2   3       79.88       78.09      9.70 o 
  -5   2   3        2.06        5.89      4.43 o 
  -4   2   3      478.25      508.44     10.12 o 
  -3   2   3      684.74      719.24     12.22 o 
  -2   2   3     2578.63     2374.26     58.17 o 
  -1   2   3      393.19      372.99      7.82 o 
   0   2   3     6943.74     7471.40    122.08 o 
   1   2   3      374.23      367.45      6.48 o 
   2   2   3      101.88       72.07      3.36 o 
   3   2   3      617.18      680.33     14.85 o 
   4   2   3        1.18       -0.59      2.62 o 
   5   2   3      639.29      670.78     25.25 o 
   6   2   3      281.53      295.72     26.71 o 
   7   2   3       51.28       87.37     11.48 o 
   8   2   3       11.24       12.83     15.39 o 
  -9   3   3        0.55        6.89      4.85 o 
  -8   3   3       21.98       25.40      9.05 o 
  -7   3   3       33.23       37.25      4.80 o 
  -6   3   3       21.79       16.54      3.49 o 
  -5   3   3      116.81      109.60      7.46 o 
  -4   3   3        1.05        3.88      3.57 o 
  -3   3   3        5.63        1.29      2.61 o 
  -2   3   3      877.38      735.62     16.69 o 
  -1   3   3     1175.15     1125.25     11.28 o 
   0   3   3      231.80      203.35      3.47 o 
   1   3   3      259.84      234.39      6.78 o 
   2   3   3       83.06       62.76      4.52 o 
   3   3   3      147.55      158.33      7.62 o 
   4   3   3      706.60      715.63     16.00 o 
   5   3   3        7.90        4.11      2.42 o 
   6   3   3       85.22       64.91     46.48 o 
   7   3   3        0.06       -2.09     11.79 o 
  -9   4   3        6.37        1.93      7.82 o 
  -8   4   3       17.09        3.60      6.73 o 
  -7   4   3       19.32       16.33      6.31 o 
  -6   4   3       31.83       34.69      3.65 o 
  -5   4   3      130.70      132.32      4.11 o 
  -4   4   3       26.61       33.44      4.59 o 
  -3   4   3        7.94       10.42      1.47 o 
  -2   4   3      134.79      133.04      3.00 o 
  -1   4   3       64.22       64.50      1.80 o 
   0   4   3      244.96      300.76      4.49 o 
   1   4   3       27.55       43.62      4.23 o 
   2   4   3      648.04      568.14     13.72 o 
   3   4   3      199.38      193.23      5.51 o 
   4   4   3        0.19       -2.38      2.84 o 
   5   4   3       83.51       80.48      9.02 o 
   6   4   3       16.24       11.31      5.37 o 
   7   4   3       12.19       15.75     15.54 o 
  -9   5   3        2.31        1.83      7.25 o 
  -8   5   3        3.48        0.73      5.58 o 
  -7   5   3       11.42        4.49      4.96 o 
  -6   5   3      270.40      290.19     26.44 o 
  -5   5   3      242.84      237.37     17.14 o 
  -4   5   3        0.57        0.76      1.03 o 
  -3   5   3       33.01      422.84     20.87 o 
  -2   5   3      125.30      121.58      3.45 o 
  -1   5   3     1431.36     1486.30     19.69 o 
   0   5   3      822.83      839.13     10.95 o 
   1   5   3       26.11       36.78      2.86 o 
   2   5   3       71.92       62.68      9.78 o 
   3   5   3      107.57      102.40      3.42 o 
   4   5   3      201.42      195.37     14.03 o 
   5   5   3       17.84       15.55     10.04 o 
   6   5   3       54.07       41.16     18.73 o 
  -8   6   3       13.47        1.72      5.27 o 
  -7   6   3      120.48      138.76      9.18 o 
  -6   6   3       40.47       34.71      2.52 o 
  -5   6   3       11.02        6.57      1.39 o 
  -4   6   3       52.12       45.27      1.63 o 
  -3   6   3      312.54      321.46      7.62 o 
  -2   6   3     1612.61     1697.38     35.81 o 
  -1   6   3      845.99      890.64     15.15 o 
   0   6   3       33.36       39.74      2.52 o 
   1   6   3       97.05       99.31      4.07 o 
   2   6   3      301.13      261.15      6.87 o 
   3   6   3        0.40        0.05      1.96 o 
   4   6   3        9.96        6.87      4.28 o 
   5   6   3       29.37       17.90      7.22 o 
   6   6   3       55.09       47.31     21.18 o 
  -6   7   3        4.54        2.93      2.10 o 
  -5   7   3        2.12        1.01      0.83 o 
  -4   7   3       85.34       98.80     11.08 o 
  -3   7   3     1697.01     1834.88     55.82 o 
  -2   7   3      766.91      809.93     12.79 o 
  -1   7   3      217.35      226.74     10.77 o 
   0   7   3      136.32      127.87      3.67 o 
   1   7   3       11.03        6.42      2.04 o 
   2   7   3      134.28      142.38      7.99 o 
   3   7   3        5.48       -1.64      4.13 o 
   4   7   3      271.34      298.52     15.99 o 
   5   7   3      160.74      168.65     25.25 o 
  -5   8   3      212.69      207.83     39.04 o 
  -4   8   3      774.83      765.77     16.33 o 
  -3   8   3       13.28        8.71      2.04 o 
  -2   8   3       79.45       81.25      4.63 o 
  -1   8   3      113.69      112.59      6.45 o 
   0   8   3       18.64       24.71      3.56 o 
   1   8   3      260.69      254.86     19.27 o 
   2   8   3       75.16       65.92      6.16 o 
   3   8   3      387.76      390.77     24.60 o 
   4   8   3      113.78      127.20     19.51 o 
  -4   9   3        2.99        1.13      1.69 o 
  -3   9   3        4.86        6.82      1.69 o 
  -2   9   3        0.94        2.54      2.76 o 
  -1   9   3       62.81       76.99      4.03 o 
   0   9   3       19.01       21.80      3.70 o 
   1   9   3      175.56      194.18     10.75 o 
   2   9   3      378.76      406.89     14.31 o 
   3   9   3       19.77       18.57      6.58 o 
  -4  10   3       11.46        4.02      5.53 o 
  -3  10   3        0.26        0.45      1.63 o 
  -2  10   3        4.77        5.91      2.72 o 
  -1  10   3        6.28        5.82      3.30 o 
   0  10   3      197.36      205.03      9.96 o 
   1  10   3       99.40      117.18      7.01 o 
  -4  11   3        1.53        1.62      5.74 o 
  -3  11   3        9.94        3.29      5.79 o 
  -2  11   3       55.57       59.05      8.40 o 
  -1  11   3       37.18       29.39      7.36 o 
   0 -11   4       31.07       29.42     13.41 o 
   1 -11   4       79.84       50.17     11.61 o 
   2 -11   4       34.47       30.52     12.42 o 
   3 -11   4        7.22       -0.60      3.77 o 
   4 -11   4        0.55       -0.37      5.01 o 
  -2 -10   4        6.40        6.36      4.64 o 
  -1 -10   4      221.88      219.77     24.52 o 
   0 -10   4      186.77      233.93     21.28 o 
   1 -10   4        1.48        7.17      3.35 o 
   2 -10   4        8.09        6.52      5.03 o 
   3 -10   4        1.32        7.95      5.85 o 
   4 -10   4        1.27        1.56      3.38 o 
   5 -10   4        0.02       -3.01      3.01 o 
   6 -10   4        3.44        5.46      5.49 o 
  -3  -9   4       93.34       94.21     19.90 o 
  -2  -9   4      464.75      492.43     23.68 o 
  -1  -9   4      197.11      224.14      7.68 o 
   0  -9   4       80.41       84.09      4.54 o 
   1  -9   4        5.17        6.01      6.65 o 
   2  -9   4        0.88        2.63      3.53 o 
   3  -9   4       58.83       66.22      5.32 o 
   4  -9   4        4.84        1.78      3.34 o 
   5  -9   4       47.22       54.24     12.88 o 
   6  -9   4       36.37       41.14      7.63 o 
   7  -9   4        0.89       -0.34      3.33 o 
  -4  -8   4      226.37      266.94     15.93 o 
  -3  -8   4      503.93      579.72     25.64 o 
  -2  -8   4        2.72       -0.16      7.77 o 
  -1  -8   4       65.18       70.09      8.95 o 
   0  -8   4        0.15       -1.20      3.91 o 
   1  -8   4       42.51       37.62      4.90 o 
   2  -8   4      310.00      323.55      8.67 o 
   3  -8   4        3.75        6.65      4.67 o 
   4  -8   4      248.58      301.83     13.82 o 
   5  -8   4       39.80       35.71      4.70 o 
   6  -8   4        0.98        0.10      4.93 o 
   7  -8   4        2.01        1.56      4.74 o 
  -5  -7   4      201.76      222.81     15.36 o 
  -4  -7   4      118.06      124.76     26.06 o 
  -3  -7   4        5.14        5.01      5.32 o 
  -2  -7   4        4.71        2.45      4.49 o 
  -1  -7   4       11.36       12.30      2.53 o 
   0  -7   4      104.77      101.48      6.72 o 
   1  -7   4      767.18      765.68     18.20 o 
   2  -7   4      151.99      152.52     19.64 o 
   3  -7   4      307.34      293.36      9.50 o 
   4  -7   4        0.14        2.83      3.01 o 
   5  -7   4        8.44        2.60      3.00 o 
   6  -7   4        0.02        2.56      3.16 o 
   7  -7   4        0.86        3.36      3.75 o 
   8  -7   4       25.61       10.24      5.03 o 
  -6  -6   4       12.07       19.94      7.77 o 
  -5  -6   4       16.26       22.32      5.64 o 
  -4  -6   4       20.79       30.99      6.37 o 
  -3  -6   4        0.78       -1.62      7.62 o 
  -2  -6   4      175.01      149.66     16.38 o 
  -1  -6   4      672.64      652.02     12.08 o 
   0  -6   4       23.62       32.79      4.44 o 
   1  -6   4      272.73      252.84      6.82 o 
   2  -6   4       94.11       92.15      6.23 o 
   3  -6   4       14.34       15.28      3.47 o 
   4  -6   4       61.91       73.45     10.43 o 
   5  -6   4        0.42        0.63      2.79 o 
   6  -6   4       35.87       30.15      6.46 o 
   7  -6   4       85.32       76.57     20.87 o 
   8  -6   4        0.09       -3.59      8.95 o 
  -7  -5   4        9.26        8.73      6.08 o 
  -6  -5   4       22.96       29.54      7.36 o 
  -5  -5   4       34.20       32.37      6.91 o 
  -4  -5   4      206.46      180.81     13.10 o 
  -3  -5   4      259.86      251.17     12.73 o 
  -2  -5   4      182.87      164.89     10.17 o 
  -1  -5   4       83.22       83.39      3.05 o 
   0  -5   4      206.74      187.64     11.40 o 
   1  -5   4        2.24       10.70      3.99 o 
   2  -5   4      757.36      818.37     16.14 o 
   3  -5   4        0.18        0.44      2.45 o 
   4  -5   4       18.70       12.26      3.55 o 
   5  -5   4       95.69      120.95     23.29 o 
   6  -5   4       51.86       48.62      7.38 o 
   7  -5   4        1.62        4.58      3.30 o 
   8  -5   4        8.26        2.44      4.24 o 
  -7  -4   4       24.45       33.38      7.64 o 
  -6  -4   4       42.49       53.06      7.60 o 
  -5  -4   4      552.67      571.25     24.43 o 
  -4  -4   4       63.72       61.48      5.24 o 
  -3  -4   4      681.40      696.91     31.09 o 
  -2  -4   4      104.12      110.33     11.74 o 
  -1  -4   4      598.54      656.10     13.49 o 
   0  -4   4      624.61      752.41     20.55 o 
   1  -4   4      210.92      158.61      7.25 o 
   2  -4   4     1162.10     1108.26     20.51 o 
   3  -4   4      641.45      583.62     12.63 o 
   4  -4   4       14.14       12.22      2.76 o 
   5  -4   4        2.05        1.86      4.53 o 
   6  -4   4       56.72       64.23      6.55 o 
   7  -4   4        1.24       -0.13      3.37 o 
   8  -4   4        0.76       -2.85      6.39 o 
   9  -4   4        1.90        2.18      7.18 o 
  -8  -3   4        4.68        7.13      5.13 o 
  -7  -3   4      138.71      148.73     12.10 o 
  -6  -3   4       89.30       82.69      6.68 o 
  -5  -3   4      326.58      326.72     12.24 o 
  -4  -3   4     1084.79     1056.60     21.36 o 
  -3  -3   4      245.60      296.71     10.17 o 
  -2  -3   4     1109.18     1163.36     28.27 o 
  -1  -3   4      524.06      579.74     11.47 o 
   0  -3   4     3729.93     3753.07     74.68 o 
   1  -3   4     9815.89     9983.25    272.78 o 
   2  -3   4        0.71        3.47      3.45 o 
   3  -3   4        6.16        4.24      2.06 o 
   4  -3   4        1.02        5.58      4.30 o 
   5  -3   4        4.32        4.02      8.35 o 
   6  -3   4      124.48      146.28     12.65 o 
   7  -3   4       66.88       78.64      8.37 o 
   8  -3   4       76.66       84.66     11.16 o 
   9  -3   4        0.48        3.10      5.62 o 
  -8  -2   4       45.52       31.18     22.98 o 
  -7  -2   4        0.01        1.45      2.24 o 
  -6  -2   4      257.19      268.84      5.78 o 
  -5  -2   4       40.15       43.84      2.30 o 
  -4  -2   4      225.31      232.84      4.82 o 
  -3  -2   4      463.46      476.00      6.17 o 
  -2  -2   4      551.39      550.45      6.99 o 
  -1  -2   4     4629.96     4637.59    101.91 o 
   0  -2   4     6087.41     6370.85    146.47 o 
   1  -2   4      835.65      786.94     15.20 o 
   2  -2   4       32.71       22.07      2.60 o 
   3  -2   4        5.66        3.88      2.58 o 
   4  -2   4      192.55      214.49      7.42 o 
   5  -2   4      108.60      106.97     13.33 o 
   6  -2   4      125.04      136.57     11.29 o 
   7  -2   4      131.00      148.03     13.18 o 
   8  -2   4        9.99        9.25      4.44 o 
   9  -2   4        0.00       -3.61      4.52 o 
  -9  -1   4        3.28        4.98      5.74 o 
  -8  -1   4        0.01       -1.83      3.31 o 
  -7  -1   4        4.41        2.84      2.46 o 
  -6  -1   4       50.01       45.39     11.05 o 
  -5  -1   4      121.27      141.77      7.33 o 
  -4  -1   4      141.06      124.34      3.20 o 
  -3  -1   4      232.18      202.21      4.07 o 
  -2  -1   4     6858.13     6946.84    123.10 o 
  -1  -1   4    14358.53    15087.36    381.88 o 
   0  -1   4     4539.96     4391.38     84.02 o 
   1  -1   4      541.10      539.91     11.67 o 
   2  -1   4        6.79        4.63      2.56 o 
   3  -1   4      313.57      304.51      6.85 o 
   4  -1   4       22.45       20.96      5.01 o 
   5  -1   4      223.45      241.03      9.35 o 
   6  -1   4      478.92      513.76     21.32 o 
   7  -1   4        3.90       -3.68      6.29 o 
   8  -1   4        0.20       -0.41      4.34 o 
  -9   0   4       13.79       45.58      7.93 o 
  -8   0   4        0.04       -0.99      2.96 o 
  -7   0   4       22.84       17.84      9.65 o 
  -6   0   4        1.54        4.72      2.13 o 
  -5   0   4        4.26       10.56      2.84 o 
  -4   0   4      272.81      212.66      6.47 o 
  -3   0   4     3593.14     3401.19     70.81 o 
  -2   0   4        1.72        1.27      1.11 o 
  -1   0   4     1714.32     1601.48     16.75 o 
   0   0   4       36.57       36.45      5.14 o 
   1   0   4      243.58      219.36      6.54 o 
   2   0   4      869.60      889.80     24.36 o 
   3   0   4      177.44      166.29      5.32 o 
   4   0   4      793.23      865.22     56.10 o 
   5   0   4      352.98      386.25     13.36 o 
   6   0   4        4.11        0.36      5.09 o 
   7   0   4        2.14       -2.78      4.86 o 
   8   0   4        0.51        7.72      7.25 o 
  -9   1   4        3.71       11.00      4.20 o 
  -8   1   4       23.46       28.75      5.93 o 
  -7   1   4        8.91       20.08      8.76 o 
  -6   1   4      442.12      491.85     24.62 o 
  -5   1   4      112.69      114.81      6.13 o 
  -4   1   4      138.86      125.65      3.44 o 
  -3   1   4     1236.73     1119.59     14.17 o 
  -2   1   4      603.48      620.36      8.42 o 
  -1   1   4     1793.09     1801.77     20.86 o 
   0   1   4      890.04      836.52     13.24 o 
   1   1   4      599.46      489.25      8.63 o 
   2   1   4      418.46      417.47      7.84 o 
   3   1   4      660.53      637.30     11.98 o 
   4   1   4       54.17       54.38      5.53 o 
   5   1   4        9.61        7.82      5.03 o 
   6   1   4       31.57       26.09      8.11 o 
   7   1   4       26.12       28.27      8.40 o 
   8   1   4       66.96       57.90     19.98 o 
  -9   2   4        1.66        1.68      6.55 o 
  -8   2   4       99.13      110.96     33.46 o 
  -7   2   4       56.17       64.53      6.05 o 
  -6   2   4       16.85       14.24      3.44 o 
  -5   2   4        0.51       -0.94      3.81 o 
  -4   2   4       50.02       45.38      4.75 o 
  -3   2   4      917.59     1033.91     15.57 o 
  -2   2   4      536.56      433.93     19.06 o 
  -1   2   4      495.83      426.06      4.79 o 
   0   2   4     2509.09     2512.62     30.40 o 
   1   2   4      490.04      487.72      9.35 o 
   2   2   4        0.37        3.90      2.39 o 
   3   2   4       54.03       77.49      9.62 o 
   4   2   4      123.01      151.41      7.51 o 
   5   2   4      403.16      381.30     14.19 o 
   6   2   4      116.46      126.55     11.89 o 
   7   2   4       18.69        7.67     12.73 o 
   8   2   4        0.52        3.81      7.82 o 
  -9   3   4       31.41       21.23      9.60 o 
  -8   3   4       19.48       13.25      4.59 o 
  -7   3   4        2.97        2.56      5.27 o 
  -6   3   4       26.43       25.93      5.89 o 
  -5   3   4       72.58       96.03      6.36 o 
  -4   3   4     1554.49     1476.42     23.32 o 
  -3   3   4     2766.68     2774.73    133.79 o 
  -2   3   4     1707.99     1666.69     29.47 o 
  -1   3   4      949.09     1058.94     27.48 o 
   0   3   4        0.08       -0.70      1.59 o 
   1   3   4     1041.68     1019.67     12.37 o 
   2   3   4       28.26       30.85      2.27 o 
   3   3   4     1540.37     1609.11     48.92 o 
   4   3   4     1521.44     1530.38     66.40 o 
   5   3   4       98.86       69.86     46.53 o 
   6   3   4        9.58        1.41      7.96 o 
   7   3   4        1.28       -1.38      4.51 o 
  -9   4   4        3.60        2.30      7.36 o 
  -8   4   4       10.32        5.01      3.81 o 
  -7   4   4        6.21       -0.89      2.61 o 
  -6   4   4      149.56      149.55      8.92 o 
  -5   4   4      734.08      813.82     15.40 o 
  -4   4   4      109.44      105.33      3.44 o 
  -3   4   4      418.89      428.11     19.30 o 
  -2   4   4      326.97      291.77      9.50 o 
  -1   4   4      161.56      194.30      3.00 o 
   0   4   4        5.14        3.38      1.35 o 
   1   4   4       54.50       52.72      4.30 o 
   2   4   4     2279.92     2377.86     46.56 o 
   3   4   4     1522.06     1465.38     33.65 o 
   4   4   4      150.08      143.58      6.98 o 
   5   4   4       10.04       10.58      4.66 o 
   6   4   4       17.16       17.32      9.57 o 
   7   4   4        6.75       14.87      9.13 o 
  -9   5   4        0.59       -0.26      6.16 o 
  -8   5   4        0.00       -0.49      3.56 o 
  -7   5   4       35.38       26.76      5.79 o 
  -6   5   4      203.51      237.13     21.07 o 
  -5   5   4      599.81      615.68     16.69 o 
  -4   5   4      527.97      513.50     17.16 o 
  -3   5   4      207.72      257.01     16.28 o 
  -2   5   4        3.03        5.51      1.06 o 
  -1   5   4      258.29      257.77      4.05 o 
   0   5   4      359.89      366.81      6.06 o 
   1   5   4     3786.71     3692.98     77.46 o 
   2   5   4     1868.86     1864.97     51.49 o 
   3   5   4       25.71       19.51      4.07 o 
   4   5   4       68.79       66.23      5.74 o 
   5   5   4       25.93       17.34     10.28 o 
   6   5   4       42.39       50.76     11.06 o 
  -7   6   4       72.84       85.55      6.36 o 
  -6   6   4        0.02        1.56      1.67 o 
  -4   6   4       13.31        8.82      4.85 o 
  -3   6   4        1.18        0.20      1.64 o 
  -2   6   4        0.90        1.22      1.51 o 
  -1   6   4      736.66      735.92     12.73 o 
   0   6   4     1979.84     1968.07     28.96 o 
   1   6   4      205.92      235.20      5.39 o 
   2   6   4      109.10      137.63      6.86 o 
   3   6   4      122.16      115.24     22.48 o 
   4   6   4        2.45        1.66      2.98 o 
   5   6   4      148.78      174.28     16.64 o 
  -5   7   4       25.59       33.12      6.99 o 
  -4   7   4      193.34      168.44     10.90 o 
  -3   7   4      160.24      172.59      4.59 o 
  -2   7   4      456.49      483.50      9.52 o 
  -1   7   4      145.72      163.65      7.50 o 
   0   7   4        1.67        3.62      1.95 o 
   1   7   4       57.85       55.29      6.64 o 
   2   7   4        0.62        4.94      5.37 o 
   3   7   4       58.59       77.64     19.82 o 
   4   7   4       23.01       28.88     10.30 o 
   5   7   4        5.07        2.42      6.21 o 
  -5   8   4      212.62      240.74     15.13 o 
  -3   8   4        1.98        0.45      1.59 o 
  -2   8   4        3.87        3.49      2.27 o 
  -1   8   4      105.26      123.79      4.03 o 
   0   8   4       66.96       84.73      5.80 o 
   1   8   4      109.11      126.84     10.43 o 
   2   8   4        1.50        6.64      4.38 o 
   3   8   4        5.51       -0.04      4.70 o 
   4   8   4       38.75       42.65     10.77 o 
  -4   9   4        9.02        4.80      1.83 o 
  -3   9   4       83.06       80.84      2.71 o 
  -2   9   4        8.22       10.97      1.83 o 
  -1   9   4      162.01      169.74      6.55 o 
   0   9   4       57.03       56.87      5.09 o 
   1   9   4       37.14       20.30      4.99 o 
   2   9   4       76.24       76.06     15.08 o 
  -5  10   4        0.10        4.90      6.52 o 
  -4  10   4        0.46        6.62     10.28 o 
  -3  10   4       26.15        7.30     10.02 o 
  -2  10   4      158.72      182.46      6.87 o 
  -1  10   4        5.63       10.10      4.32 o 
   0  10   4      174.75      188.11      8.21 o 
   1  10   4       13.95        9.95      8.29 o 
  -4  11   4       32.38        3.70     10.69 o 
  -3  11   4       64.83        7.77     11.22 o 
  -2  11   4       20.61       16.01     11.22 o 
   1 -11   5       29.78       20.23      5.40 o 
   2 -11   5      146.37      147.68      8.97 o 
   3 -11   5       27.38       30.26     13.75 o 
   4 -11   5        7.63       13.57      6.22 o 
  -2 -10   5       13.42        8.66      7.25 o 
  -1 -10   5       14.28       15.96      7.20 o 
   0 -10   5       99.02      111.88      8.62 o 
   1 -10   5      193.30      208.47     11.97 o 
   2 -10   5        7.02        4.53      4.15 o 
   3 -10   5       31.70       25.89      7.45 o 
   4 -10   5        4.64        0.51      5.09 o 
   5 -10   5        2.09        3.63      4.23 o 
   6 -10   5       12.48       12.95      5.08 o 
  -3  -9   5        3.55        5.43      4.87 o 
  -2  -9   5       95.99      152.42     23.58 o 
  -1  -9   5      126.42      131.45      6.59 o 
   0  -9   5       25.70       15.00      2.62 o 
   1  -9   5       14.66       13.43      2.87 o 
   2  -9   5       15.40       15.74      6.23 o 
   3  -9   5        5.65        8.52      5.66 o 
   4  -9   5       44.97       50.29      4.67 o 
   5  -9   5       37.63       23.04      6.99 o 
   6  -9   5        0.30       -1.31      5.40 o 
   7  -9   5        6.64        0.51      5.44 o 
  -4  -8   5       82.73      107.20     29.21 o 
  -3  -8   5      213.50      221.80     16.43 o 
  -2  -8   5        4.63        1.56      5.01 o 
  -1  -8   5       52.04       53.00      5.45 o 
   0  -8   5        5.73        2.50      3.68 o 
   1  -8   5      110.02      113.29      6.87 o 
   2  -8   5      245.54      265.73     13.14 o 
   3  -8   5       71.77       64.53      6.55 o 
   4  -8   5        4.58        5.00      3.45 o 
   5  -8   5        0.07        4.17      5.07 o 
   6  -8   5        0.31        1.12      3.60 o 
   7  -8   5        2.15       -1.00      4.38 o 
  -5  -7   5      241.28      250.72     22.53 o 
  -4  -7   5       52.03       69.22      8.63 o 
  -3  -7   5      137.15      121.80     17.84 o 
  -2  -7   5        0.01        3.23      8.14 o 
  -1  -7   5        6.26        4.04      2.19 o 
   0  -7   5     1028.95     1040.82     30.32 o 
   1  -7   5      721.61      704.79     22.02 o 
   2  -7   5       45.58       53.22      4.94 o 
   3  -7   5       85.38       97.66      6.03 o 
   4  -7   5        1.31        3.57      3.26 o 
   5  -7   5       19.25       16.75      5.64 o 
   6  -7   5       37.54       35.76      7.26 o 
   7  -7   5       15.60       21.19      7.33 o 
   8  -7   5        0.13        5.37      9.75 o 
  -6  -6   5      103.78      151.74     13.51 o 
  -5  -6   5        1.00        4.55      4.52 o 
  -4  -6   5       35.19       55.41      8.95 o 
  -3  -6   5        0.15       -2.03      4.54 o 
  -2  -6   5      576.70      534.26     19.14 o 
  -1  -6   5     2502.71     2517.27     43.58 o 
   0  -6   5      228.10      247.10      8.83 o 
   1  -6   5      766.49      772.54     21.50 o 
   2  -6   5       30.00       39.00      6.05 o 
   3  -6   5      185.86      180.34      6.21 o 
   4  -6   5       83.43       92.23      8.32 o 
   5  -6   5       21.11       24.42      3.54 o 
   6  -6   5      141.33      186.01     12.04 o 
   7  -6   5       53.78       84.96      6.27 o 
   8  -6   5        7.43        9.07      9.83 o 
  -7  -5   5       14.03        4.64      9.16 o 
  -6  -5   5       26.92       22.64     13.01 o 
  -5  -5   5        6.16       11.06      5.38 o 
  -4  -5   5      198.40      185.91     12.00 o 
  -3  -5   5     2007.48     1852.35     54.93 o 
  -2  -5   5     1817.24     1810.30     66.30 o 
  -1  -5   5       54.61       52.54      4.83 o 
   0  -5   5      891.33      927.99     21.73 o 
   1  -5   5        5.75       10.51      2.54 o 
   2  -5   5      268.60      254.15      6.61 o 
   3  -5   5      164.02      178.29      5.84 o 
   4  -5   5      261.69      246.88     14.29 o 
   5  -5   5      824.89      893.12     19.42 o 
   6  -5   5        4.31        2.95      6.08 o 
   7  -5   5       10.88        8.04      4.32 o 
   8  -5   5        0.14       -0.25      4.29 o 
  -7  -4   5       15.30       15.58      6.62 o 
  -6  -4   5       48.44       48.74     10.54 o 
  -5  -4   5      502.29      497.25     26.97 o 
  -4  -4   5      592.06      582.31     32.45 o 
  -3  -4   5      449.42      431.97     16.07 o 
  -2  -4   5       49.99       79.60     10.59 o 
  -1  -4   5        0.90       -2.28      2.53 o 
   0  -4   5       66.72       63.90      4.13 o 
   1  -4   5      613.02      656.75     22.80 o 
   2  -4   5      110.65      140.13      4.68 o 
   3  -4   5      881.46      890.28     16.35 o 
   4  -4   5      644.94      654.76     13.74 o 
   5  -4   5      292.13      334.23      9.74 o 
   6  -4   5       39.02       46.22      4.78 o 
   7  -4   5        1.12       -6.07      6.28 o 
   8  -4   5       13.76        8.26      5.10 o 
  -8  -3   5        0.00        1.54      7.62 o 
  -7  -3   5      100.22       97.62     13.24 o 
  -6  -3   5      252.84      275.97     16.84 o 
  -5  -3   5       14.16       14.47      4.73 o 
  -4  -3   5      366.33      344.60     13.25 o 
  -3  -3   5      205.69      199.68      8.87 o 
  -2  -3   5       49.88       56.59      4.60 o 
  -1  -3   5      330.33      301.63     10.52 o 
   0  -3   5       30.07       40.24      3.58 o 
   1  -3   5      142.03       98.52      6.68 o 
   2  -3   5      245.82      247.25      9.75 o 
   3  -3   5     1500.77     1365.72     29.39 o 
   4  -3   5        2.32        5.17      3.39 o 
   5  -3   5       24.18       26.28      4.89 o 
   6  -3   5        0.32        5.88      3.95 o 
   7  -3   5       50.88       45.13      9.41 o 
   8  -3   5       18.54       11.05      5.56 o 
  -8  -2   5       49.33       53.17     15.15 o 
  -7  -2   5        1.21        4.18      2.01 o 
  -6  -2   5        2.27        2.33      2.29 o 
  -5  -2   5      253.27      257.80      4.77 o 
  -4  -2   5      654.51      685.80     25.38 o 
  -3  -2   5      278.29      267.03     13.51 o 
  -2  -2   5       41.97       41.17      1.80 o 
  -1  -2   5      478.13      458.60      8.37 o 
   0  -2   5      403.94      416.34      8.01 o 
   1  -2   5      103.52      106.88      4.18 o 
   2  -2   5        0.68        0.85      1.97 o 
   3  -2   5       21.09       20.66      3.58 o 
   4  -2   5        1.59        0.24      2.29 o 
   5  -2   5       36.55       53.73      7.98 o 
   6  -2   5        0.02        0.82      3.03 o 
   7  -2   5       93.00       89.29      8.88 o 
   8  -2   5        3.81       -0.74      6.41 o 
  -9  -1   5        7.96       10.23      6.23 o 
  -8  -1   5        5.52        2.11      3.20 o 
  -7  -1   5        0.43        2.42      2.85 o 
  -6  -1   5      127.01      124.55      4.87 o 
  -5  -1   5      109.62       97.08      5.47 o 
  -4  -1   5      690.27      613.14      7.52 o 
  -3  -1   5      336.23      380.69     11.63 o 
  -2  -1   5     1468.22     1427.94     16.13 o 
  -1  -1   5      111.55       97.67      4.80 o 
   0  -1   5      905.51      878.58     16.40 o 
   1  -1   5      388.74      420.75      8.35 o 
   2  -1   5        1.19        1.70      2.43 o 
   3  -1   5      633.78      611.09     13.69 o 
   4  -1   5       47.06       40.47      4.78 o 
   5  -1   5       28.82       32.82      4.29 o 
   6  -1   5        4.49        2.68      4.46 o 
   7  -1   5        0.31        6.26      4.04 o 
   8  -1   5        2.56        0.36      4.36 o 
  -9   0   5        6.35       33.51     13.30 o 
  -8   0   5        2.30        6.88      2.37 o 
  -7   0   5        4.61        7.28      3.14 o 
  -6   0   5       10.90       11.57      2.42 o 
  -5   0   5       46.06       49.44      3.26 o 
  -4   0   5     1343.42     1230.24     43.54 o 
  -3   0   5     2159.66     2161.16     35.44 o 
  -2   0   5     1816.64     1837.55     23.85 o 
  -1   0   5     1365.63     1426.81     17.63 o 
   0   0   5      463.66      440.45      7.85 o 
   1   0   5        0.68        2.81      1.97 o 
   2   0   5     1339.44     1151.88     33.54 o 
   3   0   5      238.25      217.28      7.76 o 
   4   0   5      414.64      366.55     25.12 o 
   5   0   5        5.84        9.18      3.73 o 
   6   0   5      118.11      128.28      7.18 o 
   7   0   5       12.97       15.93      4.72 o 
   8   0   5        3.07        3.77      5.39 o 
  -9   1   5        2.55        2.38      7.36 o 
  -8   1   5        2.41        0.93      2.40 o 
  -7   1   5       27.47       40.40      7.46 o 
  -6   1   5        0.04       -2.34      2.34 o 
  -5   1   5      243.44      261.45     18.46 o 
  -4   1   5      768.14      707.23      9.84 o 
  -3   1   5      178.14      224.64     12.23 o 
  -2   1   5        0.72        2.64      1.21 o 
  -1   1   5      153.73      156.33      2.47 o 
   0   1   5     3768.79     3501.16     52.31 o 
   1   1   5     9465.87     9653.38    399.68 o 
   2   1   5      631.68      634.12     17.50 o 
   3   1   5      487.63      469.37     19.17 o 
   4   1   5       75.61       71.04      8.73 o 
   5   1   5       14.44       17.59      6.81 o 
   6   1   5        6.58        0.89      3.36 o 
   7   1   5       71.08       59.16      8.09 o 
   8   1   5       61.04       46.84     11.53 o 
  -9   2   5        0.04        0.73      4.80 o 
  -8   2   5        0.23       -1.58      2.64 o 
  -7   2   5        0.61       -2.73      2.73 o 
  -6   2   5       12.78        2.61      5.22 o 
  -5   2   5      241.10      174.12    112.36 o 
  -4   2   5      268.48      260.79      5.02 o 
  -3   2   5       49.94       43.51      3.19 o 
  -2   2   5      239.80      192.32      3.07 o 
  -1   2   5     5758.03     5917.34     98.66 o 
   0   2   5      487.26      465.81      7.96 o 
   1   2   5       18.97       15.83      1.95 o 
   2   2   5      196.19      185.72      6.23 o 
   3   2   5       15.57       12.15      7.04 o 
   4   2   5        1.92        3.60      3.13 o 
   5   2   5        7.11        5.46      5.61 o 
   6   2   5      119.58      126.34     23.16 o 
   7   2   5      134.94      135.94     14.87 o 
  -9   3   5        0.47        4.37      4.38 o 
  -8   3   5        8.82        0.08      6.49 o 
  -7   3   5        0.74        2.30      2.82 o 
  -6   3   5       16.00       15.44      5.01 o 
  -5   3   5        8.99       10.89      7.69 o 
  -4   3   5      150.30      122.53      2.53 o 
  -3   3   5      678.87      618.87     22.64 o 
  -2   3   5      930.63      828.36     13.63 o 
  -1   3   5     1078.72     1034.34     10.32 o 
   0   3   5      101.33      112.40      2.32 o 
   1   3   5      714.67      796.65     12.09 o 
   2   3   5      233.19      253.01     11.17 o 
   3   3   5       91.11      132.37     15.56 o 
   4   3   5        0.01       -1.04      2.15 o 
   5   3   5      283.06      281.36     37.77 o 
   6   3   5      143.61      113.40     14.76 o 
   7   3   5        1.24       -0.97      6.47 o 
  -9   4   5       11.50        4.09      2.89 o 
  -8   4   5        9.26        2.27      2.72 o 
  -7   4   5        7.59        0.31      2.01 o 
  -6   4   5        0.49       -1.56      1.56 o 
  -5   4   5      659.78      670.55     13.47 o 
  -4   4   5       20.63       14.03      7.62 o 
  -3   4   5      418.97      399.68     19.20 o 
  -2   4   5      265.89      219.57      6.51 o 
  -1   4   5      139.99      176.47      7.03 o 
   0   4   5        0.01        0.60      1.72 o 
   1   4   5        0.12        4.11      3.25 o 
   2   4   5      102.16      107.62      5.74 o 
   3   4   5      143.90      133.74      6.93 o 
   4   4   5      177.48      171.49      9.45 o 
   5   4   5        7.58        6.72      4.12 o 
   6   4   5       38.59       47.89     16.56 o 
  -8   5   5        3.83        4.17      3.76 o 
  -7   5   5       82.31       51.46     32.26 o 
  -6   5   5      173.26      159.19     14.40 o 
  -5   5   5        1.45        5.43      4.96 o 
  -4   5   5        0.17        2.45      4.02 o 
  -3   5   5       36.21       34.48      9.44 o 
  -2   5   5      122.51      124.19      2.24 o 
  -1   5   5      133.27      131.26      2.87 o 
   0   5   5       21.50       23.22      2.15 o 
   1   5   5      789.12      796.66     16.08 o 
   2   5   5       40.16       34.41      5.14 o 
   3   5   5        1.35        1.16      2.90 o 
   4   5   5       21.18       23.37      3.63 o 
   5   5   5       11.95       12.37      7.02 o 
   6   5   5        4.59        1.83     12.26 o 
  -7   6   5      134.62       75.75     16.20 o 
  -6   6   5       23.38       31.14      7.09 o 
  -4   6   5      118.13      135.57      9.39 o 
  -3   6   5      166.10      179.81      9.96 o 
  -2   6   5       92.01       90.03      3.62 o 
  -1   6   5      973.72      973.42     14.81 o 
   0   6   5     1086.46     1154.18     17.41 o 
   1   6   5       68.07       80.51      4.70 o 
   2   6   5      126.91      123.50      5.75 o 
   3   6   5       74.04       79.89      9.91 o 
   4   6   5       39.64       44.81     12.55 o 
   5   6   5      141.39      152.63     14.45 o 
  -5   7   5        0.04       -5.37      5.43 o 
  -4   7   5      180.50      255.97     22.69 o 
  -3   7   5        2.48        0.85      1.17 o 
  -2   7   5      612.55      638.88      9.91 o 
  -1   7   5      147.54      150.57      4.30 o 
   0   7   5       71.70       71.22      4.53 o 
   1   7   5       34.42       44.81      5.57 o 
   2   7   5        0.02        3.69      2.50 o 
   3   7   5      334.17      319.44     16.06 o 
   4   7   5      102.78      102.18     10.74 o 
  -6   8   5        1.75        4.80      6.47 o 
  -5   8   5       18.01       -4.85     10.75 o 
  -4   8   5        0.05        2.56      5.11 o 
  -3   8   5      143.65      163.60      5.14 o 
  -2   8   5       35.51       44.51      2.67 o 
  -1   8   5        3.78        5.10      2.02 o 
   0   8   5        7.12        9.67      2.54 o 
   1   8   5       27.20       18.03      3.39 o 
   2   8   5      287.96      320.70     17.76 o 
   3   8   5       94.37      109.52     11.79 o 
  -5   9   5        0.02        2.97      5.95 o 
  -4   9   5       22.09       31.14     12.73 o 
  -3   9   5       18.67       18.30      2.38 o 
  -2   9   5       14.44       16.34      3.05 o 
  -1   9   5        7.00        8.29      2.70 o 
   0   9   5       44.87       36.36      5.42 o 
   1   9   5      162.15      202.62     28.43 o 
   2   9   5        0.97        3.66      6.68 o 
  -6  10   5        4.86       10.75      8.14 o 
  -5  10   5        1.87        5.06     11.42 o 
  -4  10   5        1.75        0.83      5.27 o 
  -3  10   5        8.76        0.99      5.16 o 
  -2  10   5       24.24       20.07      6.29 o 
  -1  10   5       24.93       23.36      2.90 o 
   0  10   5        1.24        3.12      2.88 o 
   1  10   5       19.04        4.85      8.92 o 
  -3  11   5       15.74        0.31      5.37 o 
   1 -11   6        4.53        5.01      3.49 o 
   2 -11   6       19.56       28.00     15.70 o 
   3 -11   6        1.65        1.69      4.96 o 
  -2 -10   6       57.34       32.86     15.54 o 
  -1 -10   6       62.07        9.08     12.00 o 
   0 -10   6       19.37       17.19      5.17 o 
   1 -10   6       42.19       27.09     11.33 o 
   2 -10   6       22.30       23.25      4.70 o 
   3 -10   6       35.55       30.51      5.57 o 
   4 -10   6        0.25        3.55      4.29 o 
   5 -10   6        0.01        2.52      3.78 o 
  -3  -9   6      106.36       85.34     20.92 o 
  -2  -9   6       11.86       12.26      7.25 o 
  -1  -9   6      102.51      103.73     11.14 o 
   0  -9   6       35.60       31.15      3.26 o 
   1  -9   6      175.97      160.13     12.03 o 
   2  -9   6       20.01       23.33      4.82 o 
   3  -9   6        1.41       -2.34      3.87 o 
   4  -9   6       84.04       96.70      7.56 o 
   5  -9   6       71.44       79.36      5.95 o 
   6  -9   6        4.83        8.01      4.70 o 
  -4  -8   6       45.87       46.48      7.16 o 
  -3  -8   6        6.16        7.25      6.52 o 
  -2  -8   6       65.88       53.78     14.87 o 
  -1  -8   6       56.48       57.98      5.32 o 
   0  -8   6       22.74       20.83      3.18 o 
   1  -8   6        0.58        0.51      3.34 o 
   2  -8   6       82.42       80.06      5.29 o 
   3  -8   6      401.80      413.73     13.33 o 
   4  -8   6       50.73       54.76      8.20 o 
   5  -8   6       46.10       40.74      7.76 o 
   6  -8   6        3.00        5.66      6.01 o 
   7  -8   6       23.68       15.89      7.53 o 
  -5  -7   6        1.94        9.27      6.74 o 
  -4  -7   6        0.11       -3.45      5.03 o 
  -3  -7   6        9.86       13.30      6.36 o 
  -2  -7   6       14.85       15.81      5.89 o 
  -1  -7   6        0.57       -1.32      2.03 o 
   0  -7   6      263.52      242.79      8.52 o 
   1  -7   6      303.97      319.25     16.82 o 
   2  -7   6      292.59      274.43     12.13 o 
   3  -7   6        3.77        1.30      4.57 o 
   4  -7   6       12.80        8.46      3.12 o 
   5  -7   6       22.17       19.57      4.52 o 
   6  -7   6       20.91       12.30      6.44 o 
   7  -7   6        7.60        7.42      6.60 o 
   8  -7   6        2.15       -1.07      3.96 o 
  -6  -6   6        0.93        0.83      5.43 o 
  -5  -6   6       93.54      127.79     14.63 o 
  -4  -6   6       12.78       17.11      6.42 o 
  -3  -6   6       64.60       48.98      7.25 o 
  -2  -6   6      136.11      141.73      9.65 o 
  -1  -6   6      460.72      440.15     14.37 o 
   0  -6   6      245.29      228.45      7.47 o 
   1  -6   6       32.74       42.69      4.95 o 
   2  -6   6       48.87       39.39      6.77 o 
   3  -6   6       70.25       80.17      4.90 o 
   4  -6   6       17.00       17.27      4.13 o 
   5  -6   6        0.32       -1.39      3.34 o 
   6  -6   6       22.07       15.24      4.78 o 
   7  -6   6        2.28        0.53      3.32 o 
   8  -6   6        0.23       -4.68      8.50 o 
  -7  -5   6        6.01        4.03      5.22 o 
  -6  -5   6       21.84       28.15      5.93 o 
  -5  -5   6        2.70        5.19      6.18 o 
  -4  -5   6        6.61        5.37      5.01 o 
  -3  -5   6      425.34      350.59     24.93 o 
  -2  -5   6      310.76      283.84      6.59 o 
  -1  -5   6      288.70      284.12      8.05 o 
   0  -5   6        7.29        6.11      3.35 o 
   1  -5   6     1378.41     1275.85     26.29 o 
   2  -5   6       19.55       30.68      5.45 o 
   3  -5   6       42.93       55.75      4.19 o 
   4  -5   6       31.96       27.03      4.60 o 
   5  -5   6        0.00        1.08      2.86 o 
   6  -5   6       26.88       20.70      4.06 o 
   7  -5   6        6.55        7.73      6.72 o 
   8  -5   6        0.10       -1.52      3.82 o 
  -7  -4   6        7.40        9.08      6.13 o 
  -6  -4   6        3.92        2.65      4.83 o 
  -5  -4   6       27.85       23.01      5.73 o 
  -4  -4   6      729.85      755.54     25.46 o 
  -3  -4   6       69.24       63.90      6.78 o 
  -2  -4   6      648.97      618.45     11.70 o 
  -1  -4   6       39.00       42.67      8.14 o 
   0  -4   6      569.43      603.59     15.75 o 
   1  -4   6       33.92       21.86      4.87 o 
   2  -4   6       92.25       89.10      5.14 o 
   3  -4   6      270.08      254.70      8.75 o 
   4  -4   6       10.26        9.68      3.22 o 
   5  -4   6      355.92      382.40     11.12 o 
   6  -4   6       80.06       88.31      7.44 o 
   7  -4   6        5.67        0.99      4.75 o 
   8  -4   6        3.52        0.94      4.69 o 
  -8  -3   6        9.20       10.40      6.24 o 
  -7  -3   6        1.94        3.18      5.56 o 
  -6  -3   6       38.73       31.40      4.83 o 
  -5  -3   6      128.52      121.65     14.16 o 
  -4  -3   6        0.07       -4.64      4.64 o 
  -3  -3   6      245.01      231.82      9.34 o 
  -2  -3   6       43.17       44.97      2.00 o 
  -1  -3   6        2.38        4.02      3.87 o 
   0  -3   6      741.67      732.09     17.81 o 
   1  -3   6      131.25       84.35      7.72 o 
   2  -3   6     1759.94     1586.60     31.13 o 
   3  -3   6       29.41       32.94      4.23 o 
   4  -3   6      767.08      780.13     16.69 o 
   5  -3   6      264.35      265.56     11.08 o 
   6  -3   6        6.22        5.63      4.40 o 
   7  -3   6       36.30       23.20      5.85 o 
   8  -3   6        2.10        3.51      7.36 o 
  -8  -2   6        2.33       -2.35      7.20 o 
  -7  -2   6       29.68       32.68      3.73 o 
  -6  -2   6       61.09       73.34      8.24 o 
  -5  -2   6        2.35        0.51      1.64 o 
  -4  -2   6      198.87      209.35      9.81 o 
  -3  -2   6       28.32       26.40      6.83 o 
  -2  -2   6      653.44      661.51      9.18 o 
  -1  -2   6      347.08      324.34      7.90 o 
   0  -2   6       80.34       71.48      6.10 o 
   1  -2   6      982.77      878.44     17.01 o 
   2  -2   6      715.84      718.94     15.41 o 
   3  -2   6     1488.36     1455.91     35.11 o 
   4  -2   6       10.64        6.91      5.22 o 
   5  -2   6       89.21       83.27      5.93 o 
   6  -2   6      234.87      260.75     16.03 o 
   7  -2   6       25.50       26.98      6.16 o 
   8  -2   6       14.85       16.40      6.12 o 
  -9  -1   6        0.41       -6.89      6.99 o 
  -8  -1   6        0.31        4.36     10.22 o 
  -7  -1   6       16.53       14.74      2.07 o 
  -6  -1   6       90.07       94.36      4.31 o 
  -5  -1   6       30.15       28.91      2.80 o 
  -4  -1   6      442.99      448.66      8.30 o 
  -3  -1   6      158.68      168.20      3.07 o 
  -2  -1   6      316.28      333.31      5.39 o 
  -1  -1   6        3.06        6.26      1.73 o 
   0  -1   6      129.17      103.03      8.27 o 
   1  -1   6      132.27      151.69      9.99 o 
   2  -1   6      263.00      299.96      6.97 o 
   3  -1   6       44.57       52.80     10.62 o 
   4  -1   6      332.30      350.21     10.72 o 
   5  -1   6      608.40      614.35     29.58 o 
   6  -1   6       59.53       48.62      6.35 o 
   7  -1   6       19.26       14.55      5.49 o 
   8  -1   6        2.41       10.95      8.74 o 
  -9   0   6        2.66       25.45     11.71 o 
  -8   0   6       43.71       49.89     10.15 o 
  -7   0   6       38.20       38.53      3.93 o 
  -6   0   6      121.62      138.15      5.95 o 
  -5   0   6       66.23       56.70      4.24 o 
  -4   0   6       88.53       78.00      8.19 o 
  -3   0   6      954.08      999.44     13.11 o 
  -2   0   6      278.35      256.33      3.97 o 
  -1   0   6      194.96      231.93      4.77 o 
   0   0   6      747.53      660.84     10.75 o 
   1   0   6     1401.41     1252.65     23.84 o 
   2   0   6        5.73        4.84      2.24 o 
   3   0   6      920.93     1025.80     45.49 o 
   4   0   6      574.28      578.64     22.30 o 
   5   0   6       13.24       10.20      6.65 o 
   6   0   6        6.69        2.57      5.01 o 
   7   0   6        0.15        4.43      4.09 o 
   8   0   6        0.46        1.89      4.40 o 
  -9   1   6       11.29       23.18      5.40 o 
  -8   1   6        7.09        7.01      2.93 o 
  -7   1   6        2.74        2.25      2.29 o 
  -6   1   6       19.12       17.75      2.27 o 
  -5   1   6        2.60        2.22      1.81 o 
  -4   1   6      720.50      699.68      9.91 o 
  -3   1   6     3484.36     3537.46     55.27 o 
  -2   1   6       62.63       70.51      2.47 o 
  -1   1   6      149.14      171.00      3.56 o 
   0   1   6       37.22       36.28      2.16 o 
   1   1   6      177.59      181.86      5.36 o 
   2   1   6       41.15       45.47      4.12 o 
   3   1   6      442.86      459.84     24.13 o 
   4   1   6      667.33      678.65     18.53 o 
   5   1   6        5.65        5.86      4.56 o 
   6   1   6        2.50        5.70      4.53 o 
   7   1   6        2.77        3.73      5.55 o 
   8   1   6       10.38       -2.61     13.15 o 
  -9   2   6        7.21        4.83      3.93 o 
  -8   2   6       39.39       29.20      6.08 o 
  -7   2   6        0.15       -0.18      3.25 o 
  -6   2   6       34.91       36.20      4.60 o 
  -5   2   6      718.19      761.88     11.94 o 
  -4   2   6      666.33      707.79      9.10 o 
  -3   2   6        1.62        0.11      1.03 o 
  -2   2   6       16.07       12.84      1.66 o 
  -1   2   6      975.38      987.20     11.24 o 
   0   2   6       35.45       43.08      2.04 o 
   1   2   6      667.99      556.31     11.52 o 
   2   2   6     1058.91     1084.91     25.43 o 
   3   2   6       46.44       41.93      7.03 o 
   4   2   6       29.79       38.25      7.89 o 
   5   2   6       27.08       28.97      4.70 o 
   6   2   6        0.46       -0.19      6.96 o 
   7   2   6        0.50       -3.76     12.52 o 
  -9   3   6        5.17        5.38      3.00 o 
  -8   3   6       22.14       17.11      5.19 o 
  -7   3   6        7.08        4.90      3.41 o 
  -6   3   6      374.94      396.73     20.97 o 
  -5   3   6      318.97      317.95      7.15 o 
  -4   3   6       88.93      105.99      2.58 o 
  -3   3   6       18.17       21.16      3.28 o 
  -2   3   6      634.83      670.70     15.12 o 
  -1   3   6       14.93        7.61      1.28 o 
   0   3   6      412.63      429.02      6.12 o 
   1   3   6       27.26       18.86      1.91 o 
   2   3   6      550.21      571.92     13.62 o 
   3   3   6        5.62       11.35      3.42 o 
   4   3   6       23.08       21.52      3.34 o 
   5   3   6      125.35      121.22      7.19 o 
   6   3   6        0.34        8.40      4.14 o 
   7   3   6       47.12       35.07     13.93 o 
  -9   4   6        0.26        3.31      2.60 o 
  -8   4   6        2.60        0.15      3.30 o 
  -7   4   6       60.98       73.91      9.29 o 
  -6   4   6        0.93        0.69      1.74 o 
  -5   4   6        5.82        4.31      1.31 o 
  -4   4   6      314.08      320.44     18.99 o 
  -3   4   6      533.94      496.55     22.95 o 
  -2   4   6      442.17      412.99      6.20 o 
  -1   4   6      862.67      876.15     11.73 o 
   0   4   6      759.75      801.29     14.51 o 
   1   4   6        0.01        3.70      1.61 o 
   2   4   6      747.33      707.39     14.11 o 
   3   4   6      277.94      271.64      8.11 o 
   4   4   6      109.10      102.33     10.02 o 
   5   4   6       76.58       84.09      7.58 o 
   6   4   6       58.79       56.18     19.33 o 
  -8   5   6        0.32        1.03      2.77 o 
  -7   5   6        0.16        0.64      1.98 o 
  -6   5   6       21.25       16.54      4.15 o 
  -5   5   6       96.26       95.41      8.40 o 
  -4   5   6        2.90       -1.25      7.25 o 
  -3   5   6      263.99      299.37     20.03 o 
  -2   5   6       12.16       15.32      1.20 o 
  -1   5   6        6.61        8.42      1.16 o 
   0   5   6      174.53      178.42      4.85 o 
   1   5   6       12.97       14.30      2.54 o 
   2   5   6       20.03       10.54      3.89 o 
   3   5   6        2.48        1.83      3.86 o 
   4   5   6      130.61      146.78      8.13 o 
   5   5   6        1.72        0.08      4.30 o 
   6   5   6       18.06       17.58      8.82 o 
  -6   6   6       13.40       13.77      6.26 o 
  -5   6   6        0.09       -5.43      5.43 o 
  -4   6   6       90.46      100.94      9.23 o 
  -3   6   6       82.20       68.54      7.36 o 
  -2   6   6       28.14       28.79      2.89 o 
  -1   6   6       17.73       17.24      1.85 o 
   0   6   6      333.27      339.48     11.71 o 
   1   6   6       20.98       15.50      3.47 o 
   2   6   6       19.81       19.59      4.93 o 
   3   6   6       36.49       36.85      6.08 o 
   4   6   6        2.51        2.05      2.44 o 
   5   6   6        1.34       -7.88     12.36 o 
  -7   7   6       28.78       26.13      8.40 o 
  -6   7   6       14.70       24.99      7.36 o 
  -5   7   6        0.01        0.16      8.14 o 
  -4   7   6       54.04       48.72     13.25 o 
  -3   7   6        7.09        9.13      5.01 o 
  -2   7   6       13.44       10.99      2.09 o 
  -1   7   6      132.90      130.24      3.84 o 
   0   7   6      344.49      357.53      8.34 o 
   1   7   6       33.89       34.92      3.89 o 
   2   7   6       12.45       11.34      3.12 o 
   3   7   6       25.68       22.66      7.23 o 
   4   7   6        1.97       -4.00      5.63 o 
  -6   8   6        8.43        8.45     12.42 o 
  -5   8   6       48.27       51.69      8.87 o 
  -4   8   6        0.09        6.52      5.48 o 
  -3   8   6       28.00       25.01      1.28 o 
  -2   8   6      307.88      304.82     10.21 o 
  -1   8   6      182.17      192.33      7.14 o 
   0   8   6        5.74        8.62      3.92 o 
   1   8   6       95.32      123.13     14.03 o 
   2   8   6       25.64       13.68      5.89 o 
   3   8   6        7.21        8.71     10.95 o 
  -6   9   6       12.40       21.75      8.61 o 
  -5   9   6       29.47       40.64     15.44 o 
  -4   9   6        0.65       -0.21      4.96 o 
  -3   9   6      181.02      185.47      8.96 o 
  -2   9   6       72.35       80.43      4.68 o 
  -1   9   6       18.51       21.30      3.59 o 
   0   9   6       48.28       63.54      5.19 o 
   1   9   6       58.49       63.86     14.97 o 
   2   9   6       59.94       71.18      7.93 o 
  -6  10   6        6.19       -2.24     12.31 o 
  -5  10   6        1.58       -3.08      6.57 o 
  -4  10   6       61.19       69.38     10.38 o 
  -3  10   6       17.41       17.84      6.94 o 
  -2  10   6        1.12        7.82      5.74 o 
  -1  10   6       98.57      118.30      5.95 o 
   0  10   6        0.42        0.62      2.33 o 
   1 -11   7       16.93        8.69      4.80 o 
   2 -11   7        8.13        7.39      3.64 o 
   3 -11   7        4.91        3.97      3.40 o 
  -2 -10   7       21.15       12.42      7.82 o 
  -1 -10   7       75.14       67.03     10.48 o 
   0 -10   7       12.70       11.82      2.79 o 
   1 -10   7        0.01       -0.33      2.50 o 
   2 -10   7        1.34        1.08      3.50 o 
   3 -10   7       23.43       25.11      6.07 o 
   4 -10   7        8.26        6.47      5.10 o 
   5 -10   7        0.37        5.50      4.97 o 
  -3  -9   7      111.39      110.74     13.93 o 
  -2  -9   7       30.33       13.98     12.47 o 
  -1  -9   7        2.30        1.86      5.24 o 
   0  -9   7       34.93       37.87      3.10 o 
   1  -9   7      141.93      169.87      9.96 o 
   2  -9   7        1.65        3.65      4.27 o 
   3  -9   7        6.02        6.50      4.57 o 
   4  -9   7       14.02       15.58      4.12 o 
   5  -9   7       11.55        8.42      6.08 o 
   6  -9   7        0.04        2.84      3.82 o 
  -4  -8   7       94.99      110.97     11.26 o 
  -3  -8   7        4.38        7.25      6.68 o 
  -2  -8   7        0.30       -2.76      5.74 o 
  -1  -8   7      204.14      173.05     12.39 o 
   0  -8   7      142.24      159.61     12.84 o 
   1  -8   7       55.49       53.45      4.92 o 
   2  -8   7        9.25        8.53      4.27 o 
   3  -8   7       41.18       42.37      5.64 o 
   4  -8   7       22.20       19.62      7.20 o 
   5  -8   7       61.19       68.93      6.83 o 
   6  -8   7        0.00        8.90      4.89 o 
   7  -8   7       21.70       32.55      9.31 o 
  -5  -7   7       20.24       21.29      7.62 o 
  -4  -7   7       13.17       15.81      7.25 o 
  -3  -7   7       31.25       20.19      6.99 o 
  -2  -7   7      292.84      329.83     16.95 o 
  -1  -7   7        1.74        6.27      3.52 o 
   0  -7   7       33.58       35.05      7.40 o 
   1  -7   7       66.82       57.71      8.40 o 
   2  -7   7        4.98       14.53      4.72 o 
   3  -7   7      457.85      492.01     23.27 o 
   4  -7   7       90.93      109.05      7.59 o 
   5  -7   7       69.42       70.74      7.25 o 
   6  -7   7       29.74       16.49      5.24 o 
   7  -7   7        6.52        3.83      7.64 o 
  -6  -6   7        0.00        0.40      5.56 o 
  -5  -6   7        0.18        2.00      4.99 o 
  -4  -6   7       16.79       21.18      6.99 o 
  -3  -6   7      103.35       90.92     15.44 o 
  -2  -6   7       20.66       11.49      5.70 o 
  -1  -6   7        9.72       13.86      3.65 o 
   0  -6   7       18.95       22.69      4.64 o 
   1  -6   7      217.67      193.45     10.41 o 
   2  -6   7      780.73      781.79     20.92 o 
   3  -6   7        7.24       10.18      5.83 o 
   4  -6   7      105.44      107.93      7.21 o 
   5  -6   7        1.03       -4.07      4.07 o 
   6  -6   7        6.37        5.69      3.63 o 
   7  -6   7        3.92        1.68      4.41 o 
   8  -6   7        0.54       -0.03      3.66 o 
  -7  -5   7        2.45        0.24      7.80 o 
  -6  -5   7        2.15        4.95      7.95 o 
  -5  -5   7        0.23        3.99      3.98 o 
  -4  -5   7       88.51       79.92     14.76 o 
  -3  -5   7        1.01        8.87      5.11 o 
  -2  -5   7       70.20       73.99      9.64 o 
  -1  -5   7      140.12      124.66      5.64 o 
   0  -5   7      258.95      279.32      8.20 o 
   1  -5   7      745.18      718.25     14.87 o 
   2  -5   7        0.65        7.35      5.09 o 
   3  -5   7       74.31       79.63      6.30 o 
   4  -5   7       52.80       60.77      5.96 o 
   5  -5   7        9.12        5.71      3.76 o 
   6  -5   7       12.78       15.87      5.24 o 
   7  -5   7        0.11       15.99     22.27 o 
   8  -5   7       31.90       15.89      6.30 o 
  -7  -4   7        3.86        4.16      5.94 o 
  -6  -4   7        2.50        0.89      3.73 o 
  -5  -4   7        2.75       -0.61      3.92 o 
  -4  -4   7       15.06       22.53      5.74 o 
  -3  -4   7      269.19      247.15     11.58 o 
  -2  -4   7      270.14      247.81      5.12 o 
  -1  -4   7      153.11      165.16      5.97 o 
   0  -4   7        0.26        2.19      2.95 o 
   1  -4   7      103.95      125.47      6.31 o 
   2  -4   7       91.56       77.59      4.44 o 
   3  -4   7      135.88      118.68      6.88 o 
   4  -4   7        0.31       -0.06      4.63 o 
   5  -4   7        9.00       13.93      4.64 o 
   6  -4   7       21.81       18.50      6.19 o 
   7  -4   7       33.93       30.93      6.51 o 
   8  -4   7        0.13       -0.02      4.93 o 
  -8  -3   7        6.59        4.30      5.68 o 
  -7  -3   7       14.78       18.87     11.27 o 
  -6  -3   7        0.03       -0.28      4.05 o 
  -5  -3   7       17.05       17.05      3.84 o 
  -4  -3   7     1209.82     1129.14     44.60 o 
  -3  -3   7      527.96      534.89     24.52 o 
  -2  -3   7       78.09       70.69      3.06 o 
  -1  -3   7      129.84      107.91      5.19 o 
   0  -3   7      178.42      154.83      5.13 o 
   1  -3   7      132.97      106.94      4.62 o 
   2  -3   7      185.38      160.40      5.76 o 
   3  -3   7     1147.57     1081.60     24.44 o 
   4  -3   7      409.28      397.27     13.20 o 
   5  -3   7       57.04       63.30      5.63 o 
   6  -3   7        0.65        1.66      4.38 o 
   7  -3   7       18.42       15.13      4.74 o 
   8  -3   7       12.85       11.54      7.77 o 
  -8  -2   7        7.45        4.47      5.04 o 
  -7  -2   7        1.88        0.99      1.83 o 
  -6  -2   7      165.85      167.23      5.18 o 
  -5  -2   7      727.55      690.37     16.04 o 
  -4  -2   7      191.73      188.68     14.50 o 
  -3  -2   7      335.27      294.78     24.70 o 
  -2  -2   7       71.46       83.29      3.28 o 
  -1  -2   7        9.75        4.51      2.52 o 
   0  -2   7      525.57      542.78     11.61 o 
   1  -2   7      418.31      395.42      8.51 o 
   2  -2   7     3062.46     2989.70     63.00 o 
   3  -2   7     1232.63     1233.74     23.73 o 
   4  -2   7      107.97      105.73      5.88 o 
   5  -2   7       26.14       29.99      6.73 o 
   6  -2   7        9.70       -0.50      5.69 o 
   7  -2   7       33.07       40.33      5.93 o 
   8  -2   7        2.72        6.65      6.76 o 
  -8  -1   7        0.13        7.46      6.36 o 
  -7  -1   7      168.31      175.10      5.89 o 
  -6  -1   7      637.21      638.79     14.15 o 
  -5  -1   7       21.45       26.82      2.05 o 
  -4  -1   7      283.12      248.41      7.45 o 
  -3  -1   7        0.57       -0.98      1.08 o 
  -2  -1   7      442.33      505.26      9.10 o 
  -1  -1   7       82.88       94.60      3.18 o 
   0  -1   7     1371.98     1385.11     27.96 o 
   1  -1   7     9819.76     9909.78    268.43 o 
   2  -1   7     1416.92     1255.24     24.87 o 
   3  -1   7        6.14        7.09      2.85 o 
   4  -1   7        2.11        7.04      6.02 o 
   5  -1   7       25.14       29.11      4.67 o 
   6  -1   7      254.63      244.36     12.96 o 
   7  -1   7       18.77       20.31      6.76 o 
   8  -1   7        9.29       25.07      8.24 o 
  -9   0   7        0.21        8.47      6.62 o 
  -8   0   7       69.56       91.94     10.76 o 
  -7   0   7      130.32      158.52     14.81 o 
  -6   0   7        4.05        3.70      2.02 o 
  -5   0   7       14.63       16.74      3.11 o 
  -4   0   7      114.28      113.69      7.54 o 
  -3   0   7        0.13        0.00      1.00 o 
  -2   0   7      593.16      611.34      8.40 o 
  -1   0   7     2133.37     2334.47     31.01 o 
   0   0   7     9871.43    10435.74    295.46 o 
   1   0   7      468.10      512.98     13.66 o 
   2   0   7       26.37       37.08      5.24 o 
   3   0   7       79.54       91.52     23.58 o 
   4   0   7      163.12      168.04      7.24 o 
   5   0   7      373.76      390.71     17.37 o 
   6   0   7       42.70       34.57      6.64 o 
   7   0   7        2.05        0.84      5.00 o 
   8   0   7        0.49       10.13      9.51 o 
  -9   1   7        7.62        9.21      4.67 o 
  -8   1   7       41.82       41.47      5.79 o 
  -7   1   7        0.76        1.22      2.01 o 
  -6   1   7        4.27        2.02      1.75 o 
  -5   1   7       11.54       11.01      2.81 o 
  -4   1   7       92.76       90.87      3.83 o 
  -3   1   7      375.28      372.96      7.96 o 
  -2   1   7     3107.30     3201.03     42.33 o 
  -1   1   7     2231.12     2306.68     28.48 o 
   0   1   7      289.17      302.26      5.40 o 
   1   1   7       25.54       18.75      2.36 o 
   2   1   7      270.09      260.43      6.66 o 
   3   1   7      324.01      345.92     11.61 o 
   4   1   7      762.65      751.98     30.31 o 
   5   1   7       80.40       96.66      8.16 o 
   6   1   7       35.86       33.49      7.88 o 
   7   1   7        3.47        3.05      7.67 o 
  -9   2   7        1.00       -0.80      3.38 o 
  -8   2   7        0.00       -1.83      4.13 o 
  -7   2   7        0.00       -1.41      2.87 o 
  -6   2   7       26.89       26.31      2.26 o 
  -5   2   7       98.07      109.12      3.42 o 
  -4   2   7      568.61      584.66      8.56 o 
  -3   2   7        6.11        2.51      1.34 o 
  -2   2   7       44.09       36.64      1.78 o 
  -1   2   7      102.18      112.03      3.08 o 
   0   2   7       47.66       57.78      3.09 o 
   1   2   7      351.66      372.06      6.63 o 
   2   2   7      179.96      145.22      5.13 o 
   3   2   7      515.02      540.19     25.25 o 
   4   2   7        3.30        6.70      3.83 o 
   5   2   7        2.65        1.73      3.98 o 
   6   2   7       95.28       93.08     13.13 o 
   7   2   7        2.14        5.01      7.51 o 
  -9   3   7        0.30       -2.66      4.57 o 
  -8   3   7       70.15       84.00      4.77 o 
  -7   3   7       35.32       31.98      3.40 o 
  -6   3   7      238.77      242.71      6.09 o 
  -5   3   7        2.80        0.37      1.49 o 
  -4   3   7      105.67      103.79      6.49 o 
  -3   3   7       90.14       92.30      7.05 o 
  -2   3   7        3.16        3.36      1.17 o 
  -1   3   7       59.66       52.35      2.25 o 
   0   3   7      205.81      226.41      5.21 o 
   1   3   7      148.75      152.32      6.28 o 
   2   3   7        8.64       10.24      2.99 o 
   3   3   7       13.32       18.89      3.55 o 
   4   3   7       57.45       61.83      5.86 o 
   5   3   7       30.70       29.87      3.77 o 
   6   3   7       20.20       23.45      4.82 o 
   7   3   7        9.90        9.73      8.01 o 
  -8   4   7       85.16       77.12      9.99 o 
  -7   4   7       78.49       81.91      4.90 o 
  -6   4   7        6.98        6.21      2.93 o 
  -5   4   7      268.84      273.86     19.77 o 
  -4   4   7      110.49       93.58     12.52 o 
  -3   4   7      116.10       87.65      5.43 o 
  -2   4   7     1722.15     1723.68     22.92 o 
  -1   4   7       76.98       85.58      4.15 o 
   0   4   7      507.51      540.23      8.24 o 
   1   4   7        3.44        1.67      1.88 o 
   2   4   7       64.88       73.00      9.98 o 
   3   4   7       13.59       11.74      2.53 o 
   4   4   7       66.98       85.00     14.45 o 
   5   4   7      169.07      161.96      8.59 o 
   6   4   7       42.86       27.53      7.98 o 
  -8   5   7        9.83        9.18      6.00 o 
  -7   5   7       66.96       57.69      7.51 o 
  -6   5   7       31.40       28.59     10.85 o 
  -5   5   7       17.41       11.74      5.53 o 
  -4   5   7      938.82     1021.89     44.91 o 
  -3   5   7     1453.81     1569.62     61.40 o 
  -2   5   7      129.97      134.97      2.30 o 
  -1   5   7      191.37      187.03      7.90 o 
   0   5   7       46.29       47.11      3.97 o 
   1   5   7       15.27       11.61      3.15 o 
   2   5   7       57.78       74.53      5.26 o 
   3   5   7      196.46      203.93     12.65 o 
   4   5   7      318.12      345.12     18.05 o 
   5   5   7       34.50       37.19     11.74 o 
  -6   6   7       73.37       81.27     16.43 o 
  -5   6   7      286.24      374.69     17.42 o 
  -4   6   7      488.58      512.51     19.82 o 
  -3   6   7       89.26       79.50      8.24 o 
  -2   6   7       21.56       16.72      2.85 o 
  -1   6   7       51.11       61.71      3.10 o 
   0   6   7       48.52       58.49      3.23 o 
   1   6   7       75.32       79.88      4.77 o 
   2   6   7      318.54      341.31     10.98 o 
   3   6   7      379.98      381.78     10.41 o 
   4   6   7        6.28        3.36      4.68 o 
   5   6   7        5.16        7.20      7.30 o 
  -7   7   7        7.00        1.10     10.95 o 
  -6   7   7       96.37      121.54     12.68 o 
  -5   7   7       18.68       25.04     12.26 o 
  -4   7   7        7.49        5.63      5.22 o 
  -3   7   7       64.66       52.53      7.51 o 
  -2   7   7       64.74       60.39      2.80 o 
  -1   7   7      146.31      141.40      3.56 o 
   0   7   7        8.68        8.15      2.71 o 
   1   7   7      281.10      256.05     10.54 o 
   2   7   7      172.90      200.59     14.48 o 
   3   7   7        0.22        0.93      4.46 o 
   4   7   7        3.27       14.40     12.73 o 
  -7   8   7        0.12        0.05      6.10 o 
  -6   8   7        7.15       11.63      7.46 o 
  -5   8   7       36.50       38.65     14.71 o 
  -4   8   7        2.73        3.49      9.23 o 
  -3   8   7        1.42       -1.98      8.76 o 
  -2   8   7        0.54        0.89      2.03 o 
  -1   8   7       40.65       38.24      2.85 o 
   0   8   7      140.26      154.40      8.76 o 
   1   8   7       32.54       33.47      4.10 o 
   2   8   7       16.54       14.22      3.06 o 
   3   8   7        0.00       -1.93      4.96 o 
  -7   9   7       29.98       32.76     10.95 o 
  -6   9   7        0.01       -0.89     11.16 o 
  -5   9   7       11.92       10.95      7.36 o 
  -4   9   7       14.56        7.88      6.52 o 
  -3   9   7       30.01       25.14      7.56 o 
  -2   9   7       23.70       21.39      2.75 o 
  -1   9   7       27.56       26.54      2.67 o 
   0   9   7        0.45       -0.89      3.05 o 
   1   9   7        7.59       -0.37      4.75 o 
   2   9   7       38.74       39.94      5.59 o 
  -5  10   7       26.81       24.93     15.28 o 
  -4  10   7       55.36       34.95     15.49 o 
  -3  10   7        0.00        3.03     10.12 o 
  -2  10   7        3.25       -1.62      9.13 o 
  -1  10   7        4.91        5.02      3.35 o 
   0  10   7       57.12       65.88     16.93 o 
  -1 -10   8        1.13        8.19     11.89 o 
   0 -10   8        0.26       -0.24      2.22 o 
   1 -10   8       21.36       18.20      4.76 o 
   2 -10   8       10.40        2.44      6.57 o 
   3 -10   8       79.62       63.94     14.16 o 
   4 -10   8       49.94       59.13     13.25 o 
   5 -10   8        1.37       20.21     20.24 o 
  -3  -9   8        1.93        5.84      7.82 o 
  -2  -9   8        0.11        5.74      6.47 o 
  -1  -9   8       28.20       20.31      5.03 o 
   0  -9   8       65.37       61.98      9.95 o 
   1  -9   8        1.64        0.08      5.62 o 
   2  -9   8      131.29      141.66      9.52 o 
   3  -9   8       28.05       36.48      6.22 o 
   4  -9   8        1.62        1.65      4.36 o 
   5  -9   8        1.62        3.68      4.82 o 
   6  -9   8       19.13       42.88     12.28 o 
  -4  -8   8        0.48        2.82      6.68 o 
  -3  -8   8       44.53       62.39     10.54 o 
  -2  -8   8       68.00       82.37     17.47 o 
  -1  -8   8        0.04        3.16      2.60 o 
   0  -8   8        3.50        5.52      3.76 o 
   1  -8   8       28.41       29.36      8.11 o 
   2  -8   8       91.74       89.70     21.34 o 
   3  -8   8        3.31       -0.78      7.17 o 
   4  -8   8       23.06       20.12      5.38 o 
   5  -8   8       76.23       68.76      7.39 o 
   6  -8   8       61.21       33.39      6.78 o 
   7  -8   8       21.98       44.28     10.59 o 
  -5  -7   8        6.13        0.18      4.28 o 
  -4  -7   8      166.05      165.05     14.08 o 
  -3  -7   8        2.64       -2.71     10.02 o 
  -2  -7   8        2.15        0.90      0.93 o 
  -1  -7   8       12.01        7.90      6.51 o 
   0  -7   8       92.39       82.32      6.16 o 
   1  -7   8       40.08       55.76     13.15 o 
   2  -7   8      106.79      102.31      7.61 o 
   3  -7   8      233.59      253.84      9.62 o 
   4  -7   8      171.20      173.45      9.74 o 
   5  -7   8       31.04       30.64     10.30 o 
   6  -7   8        2.00       -0.73      4.30 o 
   7  -7   8        0.23        8.64      4.44 o 
  -6  -6   8       42.66       46.43     20.06 o 
  -5  -6   8       92.42       81.96      7.89 o 
  -4  -6   8        9.48       10.80     11.37 o 
  -3  -6   8       98.27       87.43      9.65 o 
  -2  -6   8        2.32        1.21      2.83 o 
  -1  -6   8        5.18        8.79      6.10 o 
   0  -6   8        0.64        4.32      3.93 o 
   1  -6   8      466.00      465.37     12.04 o 
   2  -6   8      858.77      824.07     22.01 o 
   3  -6   8       57.01       50.60      8.57 o 
   4  -6   8        2.31        3.16      3.26 o 
   5  -6   8       13.83       10.81      3.82 o 
   6  -6   8        0.01       -3.36      4.42 o 
   7  -6   8        5.42        8.48      7.49 o 
   8  -6   8        2.04        5.11      4.63 o 
  -7  -5   8       74.76      109.03      9.77 o 
  -6  -5   8       32.04       34.44      6.33 o 
  -5  -5   8      127.54      143.50     20.14 o 
  -4  -5   8      227.49      214.97     13.04 o 
  -3  -5   8       72.72       85.97      8.55 o 
  -2  -5   8        3.04        6.43      1.71 o 
  -1  -5   8      242.28      219.95     12.29 o 
   0  -5   8     2157.48     2032.16     73.60 o 
   1  -5   8     1215.37     1292.77     35.44 o 
   2  -5   8        1.65        3.14      3.70 o 
   3  -5   8       34.00       36.16      7.63 o 
   4  -5   8        8.78        9.75      4.33 o 
   5  -5   8        9.84        9.55      4.62 o 
   6  -5   8       26.05       16.24      7.69 o 
   7  -5   8       19.56       33.48     13.28 o 
   8  -5   8       24.17       15.20      9.50 o 
  -7  -4   8        3.39        8.33      6.07 o 
  -6  -4   8      120.21      126.55     19.95 o 
  -5  -4   8       21.10       11.89      5.58 o 
  -4  -4   8       69.43       59.62     12.31 o 
  -3  -4   8        3.81        2.30      7.30 o 
  -2  -4   8      683.19      671.19     10.81 o 
  -1  -4   8     4094.87     4186.06    113.22 o 
   0  -4   8     1703.67     1643.64     30.70 o 
   1  -4   8      182.62      203.15      7.90 o 
   2  -4   8      255.39      240.09      9.41 o 
   3  -4   8       25.01       23.08      4.67 o 
   4  -4   8      398.18      438.44     20.87 o 
   5  -4   8       32.87       30.48      7.99 o 
   6  -4   8      202.08      264.51     19.41 o 
   7  -4   8       65.78       78.90     25.87 o 
   8  -4   8        0.56        1.97      5.35 o 
  -8  -3   8        6.28       11.59      6.66 o 
  -7  -3   8       14.88       19.66      5.03 o 
  -6  -3   8        0.00       -0.24      3.92 o 
  -5  -3   8        0.75       -4.75      4.75 o 
  -3  -3   8     1258.44     1187.32     30.03 o 
  -2  -3   8     3559.51     3409.90     55.28 o 
  -1  -3   8      421.02      443.90     10.96 o 
   0  -3   8       17.20        7.49      3.55 o 
   1  -3   8      233.68      257.14      8.25 o 
   2  -3   8      780.78      857.83     19.66 o 
   3  -3   8      904.67      846.16     35.94 o 
   4  -3   8        0.78        4.50      3.73 o 
   5  -3   8      227.22      244.89     11.71 o 
   6  -3   8      168.28      216.65     12.18 o 
   7  -3   8        0.14        3.18      7.09 o 
   8  -3   8        0.31        7.74     11.71 o 
  -8  -2   8        7.61       13.26      5.98 o 
  -7  -2   8       13.64       17.31      5.37 o 
  -6  -2   8       48.96       35.31      2.95 o 
  -5  -2   8      695.56      670.15     31.45 o 
  -4  -2   8      439.31      417.78     21.49 o 
  -3  -2   8     1107.33     1163.84     35.72 o 
  -2  -2   8      230.15      244.51      7.73 o 
  -1  -2   8      938.59      948.54     15.97 o 
   0  -2   8      641.72      787.49     21.36 o 
   1  -2   8       93.88       92.18      4.57 o 
   2  -2   8      392.52      396.12     14.81 o 
   3  -2   8       10.78       18.27      4.49 o 
   4  -2   8      388.51      385.75     13.66 o 
   5  -2   8        5.32        6.45      3.89 o 
   6  -2   8       34.50       39.13      6.70 o 
   7  -2   8       13.23       13.45      8.68 o 
   8  -2   8        1.02       -1.04      7.92 o 
  -8  -1   8        0.19        2.34      5.22 o 
  -7  -1   8      123.96      135.01      5.95 o 
  -6  -1   8      214.70      210.60      6.59 o 
  -5  -1   8      232.91      226.95      8.20 o 
  -4  -1   8      239.19      233.02      9.81 o 
  -3  -1   8        5.59        6.99      1.52 o 
  -2  -1   8      548.63      656.46     10.31 o 
  -1  -1   8      241.46      253.78      6.10 o 
   0  -1   8     1378.04     1375.46     22.95 o 
   1  -1   8        0.87       10.21      2.73 o 
   2  -1   8      244.79      280.35     12.21 o 
   3  -1   8       44.22       49.67      4.36 o 
   4  -1   8       73.38       92.74      7.82 o 
   5  -1   8       29.63       29.56      5.70 o 
   6  -1   8       11.17        7.34      4.90 o 
   7  -1   8        0.11       -0.56      6.65 o 
   8  -1   8        6.34        0.86      7.99 o 
  -9   0   8        1.65       -4.02      4.85 o 
  -8   0   8      187.78      177.83     10.97 o 
  -7   0   8      183.86      182.19      5.93 o 
  -6   0   8        9.05       10.81      1.92 o 
  -5   0   8      141.66      142.62      4.65 o 
  -4   0   8       71.53       52.68      3.38 o 
  -3   0   8     1346.28     1389.32     25.90 o 
  -2   0   8      929.62      877.52     10.69 o 
  -1   0   8     1356.71     1215.51     18.11 o 
   0   0   8     1007.03     1066.89     25.22 o 
   1   0   8      308.97      317.47      8.32 o 
   2   0   8      127.25      167.38      6.93 o 
   3   0   8      258.26      220.10      9.53 o 
   4   0   8      409.54      381.48     11.79 o 
   5   0   8       38.20       25.19      6.00 o 
   6   0   8        4.93       -0.89      4.44 o 
   7   0   8       13.37       14.71      6.36 o 
  -9   1   8      116.68      111.73     19.72 o 
  -8   1   8        3.45        3.46      2.67 o 
  -7   1   8       33.22       30.50      3.33 o 
  -6   1   8        0.49       -1.09      1.72 o 
  -5   1   8      156.80      169.47      3.97 o 
  -4   1   8     2333.14     2385.89     53.65 o 
  -3   1   8       14.52       12.45      1.86 o 
  -2   1   8     3217.05     3402.52     44.76 o 
  -1   1   8      454.73      532.38      8.81 o 
   0   1   8       56.12       58.10      3.55 o 
   1   1   8      793.37      789.09     13.29 o 
   2   1   8      298.85      332.32     13.18 o 
   3   1   8     1008.24      999.64     27.23 o 
   4   1   8      651.55      595.38     17.90 o 
   5   1   8       35.27       30.68      6.00 o 
   6   1   8       27.51       27.07      5.30 o 
   7   1   8        2.21        2.53      4.46 o 
  -9   2   8        0.76       -3.89      3.89 o 
  -8   2   8        6.22        7.76      3.79 o 
  -7   2   8       14.03       13.19      3.62 o 
  -6   2   8      471.06      504.74     11.39 o 
  -5   2   8      745.12      822.04     16.37 o 
  -4   2   8       68.96       78.62      3.63 o 
  -3   2   8     3168.37     3299.59     42.85 o 
  -2   2   8       33.96       39.62      2.22 o 
  -1   2   8      332.50      336.47      7.13 o 
   0   2   8       76.50       78.58      3.19 o 
   1   2   8      562.29      525.18     20.48 o 
   2   2   8     6591.40     6471.90    140.72 o 
   3   2   8     1004.09      914.51     23.47 o 
   4   2   8      135.83      143.77      8.94 o 
   5   2   8       14.05       17.47      5.82 o 
   6   2   8        0.55        7.84      5.95 o 
   7   2   8       15.99       12.24      6.67 o 
  -9   3   8        5.09        4.69      4.79 o 
  -8   3   8       33.64       34.96      5.22 o 
  -7   3   8      173.79      202.58      6.41 o 
  -6   3   8       19.47       23.13      2.57 o 
  -5   3   8       58.22       69.56      3.12 o 
  -4   3   8      250.95      262.16      3.30 o 
  -3   3   8       52.99       63.32      5.69 o 
  -2   3   8      359.64      384.83      8.56 o 
  -1   3   8       87.00       98.98      2.91 o 
   0   3   8     3453.29     3516.16     66.94 o 
   1   3   8     4036.05     3981.11     68.47 o 
   2   3   8      361.81      348.01     18.55 o 
   3   3   8        9.48       10.93      2.68 o 
   4   3   8       21.46       14.20      3.58 o 
   5   3   8        6.50        1.94      3.61 o 
   6   3   8       57.80       51.60     12.05 o 
  -8   4   8        0.75        0.02      1.82 o 
  -7   4   8       36.65       45.93      4.07 o 
  -6   4   8       13.92        9.58      2.39 o 
  -5   4   8      155.19      159.05     16.48 o 
  -4   4   8      233.35      229.37     10.90 o 
  -3   4   8       22.70       26.71      9.91 o 
  -2   4   8      275.84      288.70      9.36 o 
  -1   4   8     2097.86     2114.07     27.52 o 
   0   4   8     1576.98     1566.17     22.87 o 
   1   4   8      132.14      132.95      4.74 o 
   2   4   8       28.41       31.87      5.03 o 
   3   4   8       86.30      105.25      9.96 o 
   4   4   8       14.86       16.41      3.89 o 
   5   4   8       69.25       73.88      6.07 o 
   6   4   8        5.37       10.84     11.50 o 
  -8   5   8       28.42       24.10      7.36 o 
  -7   5   8        5.63       15.60      6.36 o 
  -6   5   8       20.60       23.37      6.26 o 
  -5   5   8       72.68       77.36     14.14 o 
  -4   5   8      109.33       99.79     15.49 o 
  -3   5   8      125.38      118.29      7.50 o 
  -2   5   8      265.17      266.95      3.98 o 
  -1   5   8      176.36      197.15      6.79 o 
   0   5   8       94.61      102.77      5.14 o 
   1   5   8       81.81       72.52      6.16 o 
   2   5   8        9.22        7.29      3.49 o 
   3   5   8       42.93       43.08      7.54 o 
   4   5   8       11.86       15.33      6.60 o 
   5   5   8       15.93        9.35      5.23 o 
  -8   6   8        2.75       11.22      7.25 o 
  -7   6   8       56.74       69.33      9.91 o 
  -6   6   8       10.40        7.77      6.21 o 
  -5   6   8      348.53      361.97     17.11 o 
  -4   6   8        1.64       -2.71      8.76 o 
  -3   6   8       60.57       51.49     12.94 o 
  -2   6   8       65.87       66.27      3.28 o 
  -1   6   8      159.28      139.10      9.55 o 
   0   6   8       11.05       11.85      2.48 o 
   1   6   8       41.14       41.74      4.37 o 
   2   6   8       27.82       21.13      3.57 o 
   3   6   8        2.32        2.08      8.63 o 
   4   6   8       21.07       20.33      5.36 o 
  -7   7   8       56.26       94.99     12.15 o 
  -6   7   8       65.82       31.04     14.71 o 
  -5   7   8       38.00       47.57      8.40 o 
  -4   7   8       42.36       37.35      7.41 o 
  -3   7   8      131.47      162.75     19.14 o 
  -2   7   8       10.19        8.88      1.72 o 
  -1   7   8      278.64      286.06      7.12 o 
   0   7   8        0.00        0.90      1.77 o 
   1   7   8      190.90      220.67      8.67 o 
   2   7   8       25.20       19.73      6.26 o 
   3   7   8        0.73        0.38      3.83 o 
   4   7   8        0.56        2.50      6.16 o 
  -7   8   8        2.37        1.77     12.00 o 
  -6   8   8       15.00       15.75      7.98 o 
  -5   8   8        3.84        8.29     11.42 o 
  -4   8   8       16.27       12.42      6.52 o 
  -3   8   8      161.89      184.92     13.25 o 
  -2   8   8      261.84      270.89     13.40 o 
  -1   8   8       31.88       34.53      3.74 o 
   0   8   8      203.01      211.27      7.27 o 
   1   8   8        0.19       -1.77      3.74 o 
   2   8   8        1.67        1.76      4.14 o 
   3   8   8       23.73       19.26     10.72 o 
  -7   9   8        0.30        2.40      7.62 o 
  -6   9   8        1.59        5.32      7.36 o 
  -5   9   8        8.41       11.63      7.56 o 
  -3   9   8       47.28       26.60     13.51 o 
  -2   9   8       66.15       52.20      3.83 o 
  -1   9   8       17.48       12.81      3.41 o 
   0   9   8       11.20        6.05      3.41 o 
   1   9   8        5.25        8.12      4.16 o 
  -5  10   8       17.96       26.45      9.49 o 
  -4  10   8        5.14       11.11      7.41 o 
  -3  10   8        0.47        6.57      6.68 o 
  -2  10   8        0.68       -0.37      5.22 o 
  -1  10   8        0.07        2.30      9.75 o 
  -1 -10   9        0.10       -4.59      6.78 o 
   0 -10   9        1.43        2.73      3.22 o 
   1 -10   9       63.77       51.69      8.16 o 
   2 -10   9       66.46       75.93     13.64 o 
   3 -10   9        3.36        3.46     11.11 o 
   4 -10   9        4.89        8.94      7.43 o 
  -3  -9   9       22.31       12.52     14.19 o 
  -2  -9   9        0.16        3.34     11.11 o 
  -1  -9   9       47.60       62.60     16.69 o 
   0  -9   9      258.59      298.44     20.03 o 
   1  -9   9       24.98       19.81      4.97 o 
   2  -9   9       15.06       20.36      6.16 o 
   3  -9   9        7.45        5.95      7.03 o 
   4  -9   9        2.20        5.97      7.06 o 
   5  -9   9        0.11       15.10     15.15 o 
   6  -9   9        6.43       -5.33      7.59 o 
  -4  -8   9       14.68       15.91     14.81 o 
  -3  -8   9        4.94       11.63      7.72 o 
  -2  -8   9      354.19      354.66     19.20 o 
  -1  -8   9      296.75      350.89     37.98 o 
   0  -8   9        0.23        1.88      6.26 o 
   1  -8   9      104.30      131.49      7.82 o 
   2  -8   9       10.98       10.09      7.07 o 
   3  -8   9        3.21        2.35      3.51 o 
   4  -8   9       24.65       22.43      5.90 o 
   5  -8   9      110.79      121.77     17.32 o 
   6  -8   9       67.87       87.31      9.29 o 
  -5  -7   9       14.49       14.21      5.89 o 
  -4  -7   9      147.49      160.56     14.08 o 
  -3  -7   9      385.38      408.86     21.86 o 
  -2  -7   9      238.42      178.05     14.09 o 
  -1  -7   9      102.04      108.50      7.04 o 
   0  -7   9      364.99      382.92     19.90 o 
   1  -7   9        8.86        4.95      3.49 o 
   2  -7   9       32.33       28.76      4.51 o 
   3  -7   9       33.10       25.88      4.64 o 
   4  -7   9      278.93      281.59     12.98 o 
   5  -7   9      258.45      262.82     37.71 o 
   6  -7   9        6.92        4.99     18.15 o 
   7  -7   9        9.02       24.58      6.81 o 
  -6  -6   9       67.12       61.60     10.77 o 
  -5  -6   9      253.48      312.72     30.67 o 
  -4  -6   9      288.76      291.96     17.37 o 
  -3  -6   9       17.17        8.35     10.75 o 
  -2  -6   9      512.65      359.23     63.67 o 
  -1  -6   9      166.01      165.65      7.55 o 
   0  -6   9       10.89       13.00      6.56 o 
   1  -6   9       10.85        4.82      5.90 o 
   2  -6   9      147.54      148.64      8.90 o 
   3  -6   9     1004.57     1011.92     23.52 o 
   4  -6   9      266.34      265.73     11.66 o 
   5  -6   9        1.33        4.18      3.65 o 
   6  -6   9        2.24       -2.33      4.54 o 
   7  -6   9        5.22       11.15      8.34 o 
  -7  -5   9       91.49      123.68     14.61 o 
  -6  -5   9      179.31      167.15     17.30 o 
  -5  -5   9        5.58        7.93      6.21 o 
  -4  -5   9        3.98       -0.21      7.98 o 
  -3  -5   9       21.45       12.73      9.81 o 
  -2  -5   9      341.92      332.34      6.45 o 
  -1  -5   9      247.57      262.76      8.98 o 
   0  -5   9       19.34       18.79      3.83 o 
   1  -5   9      924.20      881.36     19.64 o 
   2  -5   9      753.67      732.35     19.74 o 
   3  -5   9      378.76      371.29     18.17 o 
   4  -5   9       15.55       13.50      6.60 o 
   5  -5   9       87.94       71.67     10.34 o 
   6  -5   9       42.42       62.07     24.75 o 
   7  -5   9       12.77        4.51      4.65 o 
  -7  -4   9        1.31        1.18      4.19 o 
  -6  -4   9       20.94       30.49      9.33 o 
  -5  -4   9       25.49       20.76      6.36 o 
  -4  -4   9       60.91       54.46     12.47 o 
  -3  -4   9      667.55      596.18     35.45 o 
  -2  -4   9        3.48        1.11      3.02 o 
  -1  -4   9      519.76      469.78     13.71 o 
   0  -4   9      398.35      370.16     11.46 o 
   1  -4   9       87.97      120.65      7.38 o 
   2  -4   9      470.35      492.35     19.24 o 
   3  -4   9      131.16      130.00     11.35 o 
   4  -4   9       67.74       77.25      9.36 o 
   5  -4   9       24.24       13.55      5.36 o 
   6  -4   9       27.74       32.45      8.92 o 
   7  -4   9        2.45        4.05      5.49 o 
   8  -4   9        1.83       -0.76      4.47 o 
  -8  -3   9        9.63       20.20     14.74 o 
  -7  -3   9        1.35        1.98      5.27 o 
  -6  -3   9        0.14        0.98      3.81 o 
  -4  -3   9      375.79      344.07     13.98 o 
  -3  -3   9      385.92      359.15     14.77 o 
  -2  -3   9     1114.54     1062.04     23.82 o 
  -1  -3   9       41.46       56.01      3.89 o 
   0  -3   9        0.80        3.73      4.38 o 
   1  -3   9       85.96       85.50      5.76 o 
   2  -3   9      163.48      176.66      8.17 o 
   3  -3   9      397.75      353.62     12.32 o 
   4  -3   9       32.63       40.27      5.18 o 
   5  -3   9       21.75       17.30      7.75 o 
   6  -3   9        0.26       -2.13      4.85 o 
   7  -3   9        4.48        7.33      6.19 o 
   8  -3   9        0.87        5.78      6.99 o 
  -8  -2   9        4.69        2.12      6.75 o 
  -7  -2   9        9.17        9.14      4.78 o 
  -6  -2   9      143.89      153.64      8.65 o 
  -5  -2   9       44.69       47.89     11.01 o 
  -4  -2   9      958.49      937.54     36.31 o 
  -3  -2   9      964.17      942.73     17.75 o 
  -2  -2   9       86.42       86.36      5.70 o 
  -1  -2   9      300.29      303.48      8.55 o 
   0  -2   9      252.35      274.49     14.81 o 
   1  -2   9     1488.33     1457.64     30.17 o 
   2  -2   9     2172.64     2120.64     41.76 o 
   3  -2   9      205.13      205.06      8.11 o 
   4  -2   9      197.58      204.73      8.95 o 
   5  -2   9        1.03       -2.36      4.49 o 
   6  -2   9       12.39       13.03      4.80 o 
   7  -2   9        2.55       -1.47      5.40 o 
   8  -2   9       10.47       17.21      7.98 o 
  -8  -1   9        7.74        9.73      7.08 o 
  -7  -1   9       62.87       67.72      5.75 o 
  -6  -1   9       46.26       49.60      3.91 o 
  -5  -1   9      663.82      659.15     20.66 o 
  -4  -1   9      197.70      201.71      7.87 o 
  -3  -1   9      809.38      858.86     37.97 o 
  -2  -1   9      141.44      158.65      5.87 o 
  -1  -1   9      833.50      811.96     13.52 o 
   0  -1   9     4055.32     4122.51     89.27 o 
   1  -1   9     1691.37     1577.97     37.09 o 
   2  -1   9      501.22      450.90     16.34 o 
   3  -1   9      260.04      221.98      9.98 o 
   4  -1   9       88.46       80.20      7.36 o 
   5  -1   9        0.12       -2.53      5.29 o 
   6  -1   9       23.15       23.57      5.27 o 
   7  -1   9       13.86       25.97      6.10 o 
  -9   0   9       13.41        6.07      7.02 o 
  -8   0   9        0.78        2.18      2.57 o 
  -7   0   9       64.00       63.63      3.55 o 
  -6   0   9      166.06      175.50      4.26 o 
  -5   0   9       30.48       19.90      4.30 o 
  -4   0   9       28.39       31.59      2.73 o 
  -3   0   9      415.63      373.30      6.48 o 
  -2   0   9     3876.23     4178.38     74.03 o 
  -1   0   9     5960.40     5868.84    115.22 o 
   0   0   9      136.46      162.50      7.38 o 
   1   0   9      812.28      725.46     18.80 o 
   2   0   9        0.16        3.28      3.27 o 
   3   0   9       92.20      106.03      6.19 o 
   4   0   9      239.10      209.79     14.73 o 
   5   0   9        4.83        4.02      3.80 o 
   6   0   9      143.86      156.76     21.20 o 
   7   0   9       62.76       55.55      7.41 o 
  -9   1   9       19.26       10.18      6.76 o 
  -8   1   9        1.71        3.71      2.42 o 
  -7   1   9        1.65        0.83      2.29 o 
  -6   1   9       73.14       80.82      3.01 o 
  -5   1   9       47.16       49.72      2.97 o 
  -4   1   9     1025.09     1121.06     20.78 o 
  -3   1   9      983.67      940.05     11.53 o 
  -2   1   9     1034.15     1039.67     20.33 o 
  -1   1   9      289.55      304.50      6.55 o 
   0   1   9     1104.16     1131.87     16.54 o 
   1   1   9        5.70        2.50      2.79 o 
   2   1   9      112.68      121.96      9.25 o 
   3   1   9      267.46      302.54     11.44 o 
   4   1   9       13.72        7.08      7.22 o 
   5   1   9      200.06      220.32      9.70 o 
   6   1   9        2.30        0.98      4.80 o 
   7   1   9        5.86       -3.43      5.78 o 
  -9   2   9        9.50        1.88      4.90 o 
  -8   2   9       22.45       19.05      4.15 o 
  -7   2   9        8.48        9.63      1.96 o 
  -6   2   9      295.04      329.64      8.49 o 
  -5   2   9      384.77      338.35     10.45 o 
  -4   2   9        6.30        3.45      1.96 o 
  -3   2   9      151.89      134.71      3.71 o 
  -2   2   9     2008.47     2082.99     26.83 o 
  -1   2   9      363.51      367.77     10.74 o 
   0   2   9      132.63      126.01      4.21 o 
   1   2   9        0.34        0.01      1.78 o 
   2   2   9        1.31        2.30      2.65 o 
   3   2   9       23.33       29.33      7.13 o 
   4   2   9        0.52        4.14      7.12 o 
   5   2   9       12.20       18.58      5.67 o 
   6   2   9        0.72       -0.82      5.53 o 
   7   2   9        3.84       13.29      5.73 o 
  -9   3   9        0.20        3.36      3.49 o 
  -8   3   9        2.61       -0.07      1.76 o 
  -7   3   9      181.32      174.31     10.71 o 
  -6   3   9       33.38       28.00      2.55 o 
  -5   3   9       93.77      104.77      2.96 o 
  -4   3   9      210.63      208.62      3.41 o 
  -3   3   9      827.25      833.38      8.80 o 
  -2   3   9       13.97       14.95      1.69 o 
  -1   3   9        0.60        6.74      2.23 o 
   0   3   9      669.64      663.12     13.06 o 
   1   3   9      540.65      504.95      9.66 o 
   2   3   9      425.01      420.40      9.60 o 
   3   3   9      158.78      140.77      5.30 o 
   4   3   9        1.52        0.01      3.38 o 
   5   3   9        0.09        4.97      4.50 o 
   6   3   9        0.01        2.20      3.93 o 
  -8   4   9       57.78       21.18     11.11 o 
  -7   4   9        1.36        1.52      1.88 o 
  -6   4   9       21.08       12.17      2.63 o 
  -5   4   9       91.67      106.73     14.61 o 
  -4   4   9       63.70       73.50      7.51 o 
  -3   4   9       56.61       55.57      4.72 o 
  -2   4   9      139.61      132.01      3.04 o 
  -1   4   9     1742.81     1772.70     23.66 o 
   0   4   9       56.25       63.58      2.84 o 
   1   4   9      699.01      672.40     13.64 o 
   2   4   9       31.86       34.48      4.02 o 
   3   4   9        2.39        0.85      3.88 o 
   4   4   9       68.16       55.54      5.98 o 
   5   4   9       59.11       53.66     10.25 o 
   6   4   9        1.42        3.71      5.50 o 
  -8   5   9        0.45       -7.20     10.85 o 
  -7   5   9       36.92       36.93     13.09 o 
  -6   5   9        1.76       -2.45      5.01 o 
  -5   5   9        4.18       13.25      9.91 o 
  -4   5   9        0.89        0.37      4.28 o 
  -3   5   9      472.53      512.22     15.95 o 
  -2   5   9     1061.96     1099.58     18.44 o 
  -1   5   9       50.87       55.05      3.75 o 
   0   5   9      431.76      434.06      9.44 o 
   1   5   9        6.24        8.86      2.75 o 
   2   5   9        2.00        5.49      3.76 o 
   3   5   9      546.96      582.84     18.08 o 
   4   5   9       36.02       35.19     11.87 o 
   5   5   9       19.69       16.12      8.14 o 
  -8   6   9        8.18       11.68     12.78 o 
  -7   6   9        4.10        1.20      9.75 o 
  -6   6   9       12.80       10.64      6.42 o 
  -5   6   9        0.04      -10.07     10.38 o 
  -4   6   9      104.93      123.68     10.07 o 
  -3   6   9      106.32      124.26     10.98 o 
  -2   6   9        1.33       -0.41      1.24 o 
  -1   6   9       12.72       12.98      2.70 o 
   0   6   9        1.89        1.17      2.73 o 
   1   6   9      391.93      446.83     16.42 o 
   2   6   9      471.29      503.51     19.55 o 
   3   6   9        8.28        2.08      5.11 o 
   4   6   9       25.08       21.46      4.31 o 
  -7   7   9        6.22       10.90      7.62 o 
  -6   7   9        3.06        8.40      6.89 o 
  -5   7   9       15.60       17.11     12.42 o 
  -4   7   9       13.74       11.63     10.85 o 
  -3   7   9      150.64      148.82     20.14 o 
  -2   7   9        3.22        3.18      1.56 o 
  -1   7   9       73.63       75.76      2.96 o 
   0   7   9      138.64      145.07     14.97 o 
   1   7   9      192.78      223.10      9.12 o 
   2   7   9        2.52        3.34      5.12 o 
   3   7   9        1.77        4.80      3.69 o 
  -7   8   9       35.82       37.25     10.33 o 
  -6   8   9        8.66       10.17     13.25 o 
  -5   8   9       44.86       47.00      9.55 o 
  -4   8   9        8.33       10.90     11.63 o 
  -3   8   9       52.30       54.93     16.01 o 
  -2   8   9        9.07        5.10      1.96 o 
  -1   8   9       20.19       19.21      3.79 o 
   0   8   9       18.04       16.23      3.27 o 
   1   8   9       29.72       19.65      5.21 o 
   2   8   9       20.47       18.39      3.76 o 
  -6   9   9        5.58       -8.29      8.29 o 
  -5   9   9        0.46       -3.18     11.58 o 
  -4   9   9       39.54       50.08      9.96 o 
  -3   9   9        6.85        4.23      6.31 o 
  -2   9   9       30.44       24.31     12.94 o 
  -1   9   9       33.35       26.66      4.50 o 
   0   9   9       54.67       48.65      7.14 o 
   1   9   9        5.38       10.27      6.18 o 
  -4  10   9        9.58       17.32     14.55 o 
  -3  10   9        4.76        1.04     10.59 o 
  -2  10   9       34.11       23.11     13.93 o 
  -1 -10  10        5.06        0.37      6.10 o 
   0 -10  10       19.55       16.10      6.94 o 
   1 -10  10       31.03       37.10      7.85 o 
   2 -10  10       74.77       72.45     14.01 o 
   3 -10  10       71.88       99.27     25.12 o 
   4 -10  10        0.20       -2.88      7.51 o 
  -3  -9  10        1.50        3.34      7.20 o 
  -2  -9  10        0.93        3.86      6.78 o 
  -1  -9  10        6.00        5.11      4.73 o 
   0  -9  10      151.25      155.84      9.59 o 
   1  -9  10      204.52      204.09     15.36 o 
   2  -9  10      108.41      117.94     10.40 o 
   3  -9  10        1.14       -3.48      5.28 o 
   4  -9  10       57.91       63.97      9.86 o 
   5  -9  10       16.12       13.30      6.37 o 
  -4  -8  10        1.17       10.38      8.19 o 
  -3  -8  10       18.17       17.11      8.03 o 
  -2  -8  10      139.00      168.23     23.84 o 
  -1  -8  10      268.53      265.99     16.01 o 
   0  -8  10      126.78      126.84      8.03 o 
   1  -8  10       51.50       38.20      9.86 o 
   2  -8  10        3.40       -2.21      4.90 o 
   3  -8  10       15.45       14.72      4.61 o 
   4  -8  10        6.88        7.71      5.11 o 
   5  -8  10       27.03       18.11      6.17 o 
   6  -8  10        3.99       -4.13      6.70 o 
  -5  -7  10       34.34       25.25      9.23 o 
  -4  -7  10        3.48        8.87      7.41 o 
  -3  -7  10      327.72      335.83     33.02 o 
  -2  -7  10      148.34      119.80      9.37 o 
  -1  -7  10       15.79       13.77      7.65 o 
   0  -7  10       20.76       21.59      4.72 o 
   1  -7  10       91.23      102.55     10.07 o 
   2  -7  10       16.58       16.10      5.14 o 
   3  -7  10       80.35       67.43     10.78 o 
   4  -7  10        1.81        0.73      6.13 o 
   5  -7  10        6.73       10.58      5.37 o 
   6  -7  10        7.47       12.17      5.95 o 
   7  -7  10        0.04        1.66      5.30 o 
  -6  -6  10        2.61        5.45      9.15 o 
  -5  -6  10       43.07       37.30      8.97 o 
  -4  -6  10      290.38      273.08     27.65 o 
  -3  -6  10        7.41       10.64      6.62 o 
  -2  -6  10      256.11      245.84      7.28 o 
  -1  -6  10      173.38      164.27      9.54 o 
   0  -6  10       52.73       50.71      5.27 o 
   1  -6  10      382.53      394.73     19.12 o 
   2  -6  10       14.33       16.45      5.32 o 
   3  -6  10       38.81       35.56      5.10 o 
   4  -6  10        8.97        5.13      3.84 o 
   5  -6  10       34.80       36.32      6.89 o 
   6  -6  10       10.36       17.14      9.86 o 
   7  -6  10        2.71       36.72     12.73 o 
  -6  -5  10      116.57      129.22     12.73 o 
  -5  -5  10       56.46       72.25     16.69 o 
  -4  -5  10      202.38      210.53     13.56 o 
  -3  -5  10       15.62        6.26      3.75 o 
  -2  -5  10       43.14       29.81      4.72 o 
  -1  -5  10      217.75      214.44     12.65 o 
   0  -5  10       31.42       35.25      5.40 o 
   1  -5  10       12.44       11.38      4.69 o 
   2  -5  10      234.08      222.49     15.94 o 
   3  -5  10      133.42      138.45      9.24 o 
   4  -5  10      186.90      191.01     10.13 o 
   5  -5  10       22.36       13.51      7.67 o 
   6  -5  10       17.21       19.97      6.27 o 
   7  -5  10       18.42       31.50     22.22 o 
  -7  -4  10       24.19       15.92      9.31 o 
  -6  -4  10        1.40        0.08      3.49 o 
  -5  -4  10        1.42       -1.56      8.40 o 
  -4  -4  10      145.97      127.44      9.75 o 
  -3  -4  10      309.89      315.43     15.29 o 
  -2  -4  10      168.34      152.37      5.96 o 
  -1  -4  10      129.43      125.94      7.50 o 
   0  -4  10      589.56      534.96     15.52 o 
   1  -4  10      617.88      613.00     22.40 o 
   2  -4  10      189.47      192.41     13.58 o 
   3  -4  10      402.98      422.57     17.63 o 
   4  -4  10      106.29      104.60     11.50 o 
   5  -4  10       95.91      109.11     11.84 o 
   6  -4  10       81.19       88.07     20.47 o 
   7  -4  10        1.01        1.16      5.39 o 
  -7  -3  10       19.61       16.85     12.00 o 
  -6  -3  10       38.41       38.64     12.39 o 
  -5  -3  10      212.34      256.18     12.73 o 
  -4  -3  10      203.15      175.79     10.28 o 
  -3  -3  10      389.45      394.56     11.41 o 
  -2  -3  10        1.70        0.43      2.09 o 
  -1  -3  10      513.50      560.97     16.80 o 
   0  -3  10      104.21      120.83      5.57 o 
   1  -3  10       62.18       77.17      6.08 o 
   2  -3  10      213.66      214.95     15.23 o 
   3  -3  10        6.62        8.73      4.44 o 
   4  -3  10      642.65      613.31     23.71 o 
   5  -3  10      175.25      198.24     11.70 o 
   6  -3  10        4.15        8.70      5.99 o 
   7  -3  10        2.47        2.57      5.87 o 
  -8  -2  10        2.71       12.17      4.67 o 
  -7  -2  10       10.51       17.11      7.38 o 
  -6  -2  10      242.82      245.19     13.85 o 
  -5  -2  10      574.90      550.54     18.99 o 
  -4  -2  10        3.99       -2.01      2.28 o 
  -3  -2  10        0.74        1.24      1.71 o 
  -2  -2  10        0.22       -0.08      1.66 o 
  -1  -2  10        6.59        9.09      3.23 o 
   0  -2  10       15.47       24.01      5.65 o 
   1  -2  10        9.21       12.89      3.97 o 
   2  -2  10      533.31      483.11     14.64 o 
   3  -2  10      353.20      340.45     10.75 o 
   4  -2  10       51.06       49.14      5.69 o 
   5  -2  10       16.87       10.98      7.82 o 
   6  -2  10       31.51       41.64      6.28 o 
   7  -2  10       16.76       18.25     11.06 o 
  -8  -1  10       30.39       28.32      5.98 o 
  -7  -1  10      370.26      390.62     10.56 o 
  -6  -1  10        0.19        3.18      1.88 o 
  -5  -1  10        7.39       -0.23      3.26 o 
  -4  -1  10      144.65      132.93     18.07 o 
  -3  -1  10      228.05      219.68      8.12 o 
  -2  -1  10      358.13      377.40      6.91 o 
  -1  -1  10      126.58      139.57      5.05 o 
   0  -1  10     1519.27     1502.58     26.71 o 
   1  -1  10       11.10       16.42      6.29 o 
   2  -1  10       94.95       78.68      9.57 o 
   3  -1  10      190.52      180.82      9.83 o 
   4  -1  10      172.36      181.81      8.73 o 
   5  -1  10      118.38      113.08     12.98 o 
   6  -1  10        0.86       -3.57      5.07 o 
   7  -1  10        0.49       -0.12      5.07 o 
  -8   0  10       47.33       41.57      5.32 o 
  -7   0  10       15.76       13.39      4.04 o 
  -6   0  10        2.67        5.40      2.07 o 
  -5   0  10      457.83      469.59     11.05 o 
  -4   0  10      126.53      122.06      7.59 o 
  -3   0  10      809.79      833.02     12.17 o 
  -2   0  10      606.05      646.42      9.75 o 
  -1   0  10      136.81      140.45      6.16 o 
   0   0  10      451.90      446.43     16.12 o 
   1   0  10      135.06      131.10      6.25 o 
   2   0  10      727.71      736.50     23.22 o 
   3   0  10      431.74      420.34     14.34 o 
   4   0  10       32.98       32.38      6.45 o 
   5   0  10        2.55        7.96      7.46 o 
   6   0  10       34.33       27.59      7.03 o 
   7   0  10        0.01       -1.75      8.35 o 
  -9   1  10        5.24        5.36      2.65 o 
  -8   1  10       18.60       17.94      4.55 o 
  -7   1  10       13.78       15.26      3.87 o 
  -6   1  10      143.84      153.18      5.55 o 
  -5   1  10       30.90       37.32      5.10 o 
  -4   1  10      264.28      281.33     11.41 o 
  -3   1  10      435.48      452.27      9.30 o 
  -2   1  10        7.47        6.06      1.40 o 
  -1   1  10     1444.69     1433.20     23.53 o 
   0   1  10      183.76      186.36      6.11 o 
   1   1  10     1101.46     1018.96     19.19 o 
   2   1  10       29.48       30.89      3.93 o 
   3   1  10       75.65       66.28      9.24 o 
   4   1  10      222.89      243.66     17.14 o 
   5   1  10       36.92       33.19     11.29 o 
   6   1  10       60.60       88.30      9.99 o 
   7   1  10       45.89       39.82      7.48 o 
  -9   2  10        3.13        1.55      3.31 o 
  -8   2  10        0.34       -0.22      2.15 o 
  -7   2  10        2.74        4.28      2.39 o 
  -6   2  10       20.59       20.10      2.35 o 
  -5   2  10       25.78       23.52      2.55 o 
  -4   2  10       54.29       55.56      3.33 o 
  -3   2  10      148.85      154.05      3.09 o 
  -2   2  10      339.96      309.88      5.90 o 
  -1   2  10        9.58        9.81      1.88 o 
   0   2  10       76.52       78.17      4.00 o 
   1   2  10      266.82      265.59      9.26 o 
   2   2  10       31.34       35.39      3.41 o 
   3   2  10      193.51      194.99     12.21 o 
   4   2  10        3.19        7.23      5.61 o 
   5   2  10      188.38      191.38     18.60 o 
   6   2  10       18.10       22.87      5.88 o 
  -8   3  10       15.85       10.85      3.63 o 
  -7   3  10        0.54       -0.39      2.26 o 
  -6   3  10        4.42        2.37      1.31 o 
  -5   3  10       93.29       94.74      7.05 o 
  -4   3  10       32.29       29.29      2.33 o 
  -3   3  10        2.66        1.56      2.44 o 
  -2   3  10      132.22      119.56      3.36 o 
  -1   3  10       35.10       33.64      2.17 o 
   0   3  10      488.39      508.44      9.02 o 
   1   3  10       98.77       90.37      4.17 o 
   2   3  10       40.04       53.38      4.91 o 
   3   3  10      163.57      151.51      7.36 o 
   4   3  10      140.49      170.61      8.67 o 
   5   3  10       27.28       29.41      5.73 o 
   6   3  10        8.44        8.16      4.52 o 
  -8   4  10        4.51       -2.19      5.01 o 
  -7   4  10        4.05        2.71      1.66 o 
  -6   4  10        5.79        2.87      8.03 o 
  -5   4  10       92.65       95.98      8.71 o 
  -4   4  10       22.80       16.79      3.81 o 
  -3   4  10       96.80      108.18      7.86 o 
  -2   4  10       51.43       51.39      2.26 o 
  -1   4  10      148.20      149.97      5.86 o 
   0   4  10      333.97      339.88      7.25 o 
   1   4  10      823.51      787.03     13.02 o 
   2   4  10      103.56      100.35      7.38 o 
   3   4  10        7.05       10.74      2.98 o 
   4   4  10       23.67       32.04      7.58 o 
   5   4  10        0.84        0.84      4.69 o 
  -7   5  10       16.13       17.89      6.62 o 
  -6   5  10      114.30      150.39     19.35 o 
  -5   5  10        9.17       11.63      5.74 o 
  -4   5  10      110.78      108.55      9.39 o 
  -3   5  10       56.02       59.94      8.11 o 
  -2   5  10      174.97      177.28      4.75 o 
  -1   5  10     2104.77     2186.62     40.55 o 
   0   5  10      354.78      331.66     13.99 o 
   1   5  10        4.36        3.50      2.25 o 
   2   5  10        6.68        9.74      2.63 o 
   3   5  10        7.08        7.81      6.05 o 
   4   5  10        1.38        3.45      3.39 o 
   5   5  10        0.13       -3.43      3.86 o 
  -7   6  10       35.63       36.25      8.66 o 
  -6   6  10        1.05        1.41      9.60 o 
  -5   6  10       47.90       48.41      8.40 o 
  -4   6  10       41.01       41.47      7.72 o 
  -3   6  10      547.63      569.65     15.61 o 
  -2   6  10     1217.18     1201.45     30.57 o 
  -1   6  10      151.87      160.76      7.85 o 
   0   6  10        7.84       12.58      3.60 o 
   1   6  10       40.33       34.94      4.84 o 
   2   6  10       14.86        9.84      5.94 o 
   3   6  10       63.10       61.91      6.18 o 
   4   6  10        6.91        7.42      4.38 o 
  -7   7  10        1.16        1.10     10.90 o 
  -6   7  10        8.65        6.78      6.83 o 
  -5   7  10        1.53        2.14     10.28 o 
  -4   7  10       60.13       94.78     10.54 o 
  -3   7  10      479.34      562.64     24.73 o 
  -2   7  10       57.20       59.78      3.52 o 
  -1   7  10       38.32       40.48      2.68 o 
   0   7  10      216.14      232.24      7.29 o 
   1   7  10        3.11        2.99      4.92 o 
   2   7  10      155.50      169.56     16.61 o 
   3   7  10        0.56       -3.39      3.39 o 
  -7   8  10        0.59        0.52     11.79 o 
  -6   8  10        7.29        6.10      7.41 o 
  -5   8  10       31.99       45.96     17.01 o 
  -4   8  10      118.63      169.90     24.10 o 
  -3   8  10       18.03       22.01     13.41 o 
  -2   8  10       59.67       53.98      8.67 o 
  -1   8  10       66.94       66.01      5.51 o 
   0   8  10       20.26       20.34      4.69 o 
   1   8  10       35.52       39.06      8.11 o 
   2   8  10       10.06       10.48      3.85 o 
  -6   9  10        5.34        7.77     14.71 o 
  -5   9  10       15.38       21.65      8.92 o 
  -4   9  10       11.70       12.00     13.67 o 
  -3   9  10        1.06        1.67     10.69 o 
  -2   9  10       20.92        7.56      6.73 o 
  -1   9  10        1.19        1.27      2.18 o 
   0   9  10        4.65        7.38      4.95 o 
  -3  10  10        3.50        8.19      7.51 o 
   0 -10  11        0.84        2.10      6.39 o 
   1 -10  11       20.62       23.03      7.55 o 
   2 -10  11        2.11       -0.81      7.49 o 
   3 -10  11        9.40        1.77     10.69 o 
  -2  -9  11       39.50       38.24     17.11 o 
  -1  -9  11        7.72        1.99      5.56 o 
   0  -9  11        2.33       -0.66      4.94 o 
   1  -9  11       20.24       19.04      6.81 o 
   2  -9  11        1.89        8.79      8.20 o 
   3  -9  11       52.28       77.60     10.64 o 
   4  -9  11       24.29       31.95      7.24 o 
   5  -9  11        0.36       -1.90      5.34 o 
  -4  -8  11        6.91        6.05     13.15 o 
  -3  -8  11        1.49       11.58      7.82 o 
  -2  -8  11       12.11        2.87      7.56 o 
  -1  -8  11       21.12       23.06      5.53 o 
   0  -8  11       30.15       13.58      5.82 o 
   1  -8  11       28.07       19.63      6.33 o 
   2  -8  11      375.54      376.61     16.54 o 
   3  -8  11       14.41       21.23      6.73 o 
   4  -8  11        8.14       18.58      6.51 o 
   5  -8  11       26.46       28.81      5.70 o 
   6  -8  11        1.20       -1.75      5.31 o 
  -5  -7  11        1.58       -3.39      7.41 o 
  -4  -7  11        2.91        8.35     12.94 o 
  -3  -7  11       10.90        9.49      7.25 o 
  -2  -7  11       16.87       15.76      3.11 o 
  -1  -7  11        0.46        7.19      5.11 o 
   0  -7  11      274.18      256.49     13.28 o 
   1  -7  11       64.42       62.63      7.86 o 
   2  -7  11        8.85        5.99      4.08 o 
   3  -7  11      135.77      138.31     20.24 o 
   4  -7  11       58.40       58.90     15.99 o 
   5  -7  11        0.18       -7.03      7.56 o 
   6  -7  11        1.39       14.10     16.09 o 
  -6  -6  11       19.93       27.70      6.73 o 
  -5  -6  11        1.90        6.10     11.58 o 
  -4  -6  11       31.48       41.68      9.08 o 
  -3  -6  11       15.63       15.77      8.53 o 
  -2  -6  11       58.38       51.98      4.24 o 
  -1  -6  11        0.14       -0.51      4.07 o 
   0  -6  11       63.42       54.79      7.64 o 
   1  -6  11      412.58      427.54     15.48 o 
   2  -6  11       82.75       55.11     19.82 o 
   3  -6  11      160.45      160.11      8.41 o 
   4  -6  11       17.81       14.07      5.45 o 
   5  -6  11        7.04        7.25      4.32 o 
   6  -6  11        0.69       18.44     18.54 o 
   7  -6  11        6.84       11.43     10.12 o 
  -6  -5  11        5.93        5.72      4.76 o 
  -5  -5  11        0.27        3.49      5.79 o 
  -4  -5  11      133.52      119.66     11.53 o 
  -3  -5  11       29.59       28.83      2.33 o 
  -2  -5  11       48.34       43.31      3.98 o 
  -1  -5  11      306.58      314.98     16.98 o 
   0  -5  11      325.75      340.67     13.93 o 
   1  -5  11      443.88      444.72     21.75 o 
   2  -5  11      127.00      139.93      7.70 o 
   3  -5  11       50.30       47.22      5.55 o 
   4  -5  11       33.44       33.94      6.19 o 
   5  -5  11        9.91        7.20      7.47 o 
   6  -5  11        0.20        0.36      3.89 o 
   7  -5  11        2.61        8.99      6.44 o 
  -7  -4  11        6.42       11.12      5.16 o 
  -6  -4  11       76.06       57.54     15.65 o 
  -5  -4  11       50.31       55.29      8.29 o 
  -4  -4  11       44.73       27.96      6.83 o 
  -3  -4  11      122.08      118.74     10.29 o 
  -2  -4  11      113.21      115.21      8.39 o 
  -1  -4  11      566.73      565.30     17.37 o 
   0  -4  11       54.94       69.10      6.77 o 
   1  -4  11      461.85      426.61     15.18 o 
   2  -4  11     1242.27     1216.13     44.37 o 
   3  -4  11       34.78       24.53      4.78 o 
   4  -4  11        9.24        8.89      3.98 o 
   5  -4  11       23.64       24.59      9.05 o 
   6  -4  11        1.20       12.74      6.47 o 
   7  -4  11        4.32        8.97      9.53 o 
  -7  -3  11       44.37       36.80      5.83 o 
  -6  -3  11       15.36       17.37     10.85 o 
  -5  -3  11       34.62       23.63      6.10 o 
  -4  -3  11       61.36       47.65      2.27 o 
  -3  -3  11      535.29      530.35     15.70 o 
  -2  -3  11       16.63       16.07      4.14 o 
  -1  -3  11       89.61      113.91     11.35 o 
   0  -3  11     1754.39     1697.94     39.18 o 
   1  -3  11     1944.61     1897.75     39.94 o 
   2  -3  11      230.90      209.01     12.21 o 
   3  -3  11       79.52       86.68      9.39 o 
   4  -3  11        0.39        2.68      3.71 o 
   5  -3  11       40.24       32.15      7.17 o 
   6  -3  11      141.32      176.58     13.13 o 
   7  -3  11        1.21        3.57      6.02 o 
  -8  -2  11       17.29        8.52      5.47 o 
  -7  -2  11        1.53        5.14      3.74 o 
  -6  -2  11       68.46       61.97     13.04 o 
  -5  -2  11       79.38       84.35      7.62 o 
  -4  -2  11        4.95        0.69      2.03 o 
  -3  -2  11      174.57      186.24     10.86 o 
  -2  -2  11       22.73       27.58      3.23 o 
  -1  -2  11     2117.57     2190.64     92.85 o 
   0  -2  11     1380.25     1364.88     29.69 o 
   1  -2  11       65.70       70.29      6.25 o 
   2  -2  11       24.61       25.08      8.01 o 
   3  -2  11       85.59       85.97     18.96 o 
   4  -2  11      646.35      664.98     28.51 o 
   5  -2  11      211.72      222.60     15.13 o 
   6  -2  11       20.93       22.08      6.95 o 
   7  -2  11       38.25       39.35      8.66 o 
  -8  -1  11        1.40       -1.40      4.56 o 
  -7  -1  11       37.33       27.46      4.12 o 
  -6  -1  11        1.32        1.08      3.55 o 
  -5  -1  11      169.03      142.39     13.75 o 
  -4  -1  11        1.45        1.29      1.76 o 
  -3  -1  11       40.70       38.71      3.25 o 
  -2  -1  11     1044.05     1002.47     15.75 o 
  -1  -1  11       78.89       68.57     11.92 o 
   0  -1  11       69.24       90.11      6.73 o 
   1  -1  11      105.15       88.44      5.07 o 
   2  -1  11      332.96      358.79     12.55 o 
   3  -1  11      446.38      442.42     16.98 o 
   4  -1  11       49.66       43.14     12.28 o 
   5  -1  11       49.22       64.67      8.74 o 
   6  -1  11        0.90        4.95     11.01 o 
   7  -1  11        9.11       19.53      6.42 o 
  -8   0  11        0.43       -1.51      3.01 o 
  -7   0  11       60.11       69.82      4.14 o 
  -6   0  11        3.75        4.93      1.93 o 
  -5   0  11       21.16       16.92      3.44 o 
  -4   0  11        2.03        3.47      1.84 o 
  -3   0  11        0.04       -1.86      1.86 o 
  -2   0  11      292.26      306.62      5.55 o 
  -1   0  11        6.05       -0.06      2.65 o 
   0   0  11      385.41      418.36     10.27 o 
   1   0  11      113.97      108.03      8.85 o 
   2   0  11       76.73       85.92     17.27 o 
   3   0  11        3.36        6.24      6.18 o 
   4   0  11       43.47       43.17      9.70 o 
   5   0  11        2.08        2.77      7.07 o 
   6   0  11        3.26       19.71      8.74 o 
   7   0  11        0.20        2.26      5.08 o 
  -9   1  11        4.99        6.24      5.64 o 
  -8   1  11        9.97        2.34      2.90 o 
  -7   1  11       50.03       38.61      4.84 o 
  -6   1  11       56.90       61.73      9.51 o 
  -5   1  11       56.47       62.40     13.41 o 
  -4   1  11      128.10      111.92     10.20 o 
  -3   1  11       11.00       12.09      2.39 o 
  -2   1  11      970.77     1062.52     18.14 o 
  -1   1  11      224.42      235.83      5.53 o 
   0   1  11       10.21        9.44      2.53 o 
   1   1  11       54.37       50.50      4.23 o 
   2   1  11        2.59        1.08      2.90 o 
   3   1  11        1.24        5.12      6.55 o 
   4   1  11        4.08        2.15      6.19 o 
   5   1  11        5.88        2.75      7.27 o 
   6   1  11       26.41       14.73      9.86 o 
  -9   2  11        2.18        3.71      2.75 o 
  -8   2  11       71.10       67.35     12.57 o 
  -7   2  11        2.79        3.76      2.02 o 
  -6   2  11       47.96       58.02      3.51 o 
  -5   2  11        7.45        6.28      3.14 o 
  -4   2  11       51.84       78.40     11.20 o 
  -3   2  11     1413.63     1486.02     21.68 o 
  -2   2  11     1544.70     1538.51     20.87 o 
  -1   2  11       77.76       72.21      7.46 o 
   0   2  11      230.60      239.59     10.77 o 
   1   2  11       47.65       52.47      6.05 o 
   2   2  11      106.29       85.70      5.89 o 
   3   2  11       55.77       47.19      4.13 o 
   4   2  11      189.82      211.43      9.82 o 
   5   2  11      363.15      372.53     50.03 o 
   6   2  11       56.13       36.72     15.59 o 
  -8   3  11        0.00       -1.32      2.58 o 
  -7   3  11       43.36       45.04      4.39 o 
  -6   3  11        4.55        4.42      1.94 o 
  -5   3  11       47.91       52.13      5.70 o 
  -4   3  11     1504.34     1572.19     24.15 o 
  -3   3  11      823.10      866.76     10.94 o 
  -2   3  11      250.84      228.89      3.86 o 
  -1   3  11       32.62       29.83      3.38 o 
   0   3  11       40.29       37.88      3.17 o 
   1   3  11      377.78      379.12     13.80 o 
   2   3  11       87.60       94.94      5.22 o 
   3   3  11      985.98      993.36     27.38 o 
   4   3  11      412.04      392.03     10.90 o 
   5   3  11        0.83        1.45      3.09 o 
   6   3  11        1.73       16.88      4.87 o 
  -7   4  11        6.43        2.66      4.96 o 
  -6   4  11      286.41      280.23     24.10 o 
  -5   4  11      729.67      766.76     26.97 o 
  -4   4  11      157.99      168.69     12.61 o 
  -3   4  11       71.63       72.68      2.64 o 
  -2   4  11        0.35       -1.12      1.60 o 
  -1   4  11       97.90       96.75      4.41 o 
   0   4  11      514.87      501.89      9.96 o 
   1   4  11      156.28      134.72      6.37 o 
   2   4  11      810.57      772.65     17.96 o 
   3   4  11      122.54      114.54      5.48 o 
   4   4  11        0.35       -0.76      4.79 o 
   5   4  11       18.01       13.21      4.60 o 
  -7   5  11       39.76       52.48      9.13 o 
  -6   5  11       77.93      112.88     10.85 o 
  -5   5  11      115.31      128.58     10.59 o 
  -4   5  11        6.00        4.47      4.11 o 
  -3   5  11       15.53       15.23      7.22 o 
  -2   5  11       15.21       12.46      2.63 o 
  -1   5  11        0.04       -0.07      2.51 o 
   0   5  11      121.61      112.65      6.84 o 
   1   5  11      203.05      187.80      6.97 o 
   2   5  11       82.48       81.72      4.90 o 
   3   5  11        2.90        0.71      5.30 o 
   4   5  11       21.77       25.05      5.57 o 
  -7   6  11       44.19       48.10      9.91 o 
  -6   6  11        8.56        4.69      6.21 o 
  -5   6  11        4.63       -0.26      5.06 o 
  -4   6  11        1.11       -3.86     10.12 o 
  -3   6  11      116.63      109.32     12.60 o 
  -2   6  11        0.49       -0.87      1.10 o 
  -1   6  11       15.88       15.80      2.60 o 
   0   6  11      142.30      149.92     15.62 o 
   1   6  11        4.69        4.99      3.68 o 
   2   6  11        2.23        0.86      3.62 o 
   3   6  11        1.38        0.68      3.19 o 
   4   6  11       22.70       13.68      7.25 o 
  -7   7  11        0.03       -5.89      7.15 o 
  -6   7  11        4.19        2.30     11.06 o 
  -5   7  11       14.03       14.92      7.56 o 
  -4   7  11      156.23      162.28     23.68 o 
  -3   7  11       62.87       75.21      8.24 o 
  -2   7  11       18.36       15.35      2.50 o 
  -1   7  11        4.18        4.43      2.01 o 
   0   7  11        3.36        5.78      3.96 o 
   1   7  11       69.84       86.19     23.53 o 
   2   7  11       57.61       55.73     10.67 o 
   3   7  11        1.22        3.37      4.84 o 
  -7   8  11       10.16        1.15      7.15 o 
  -6   8  11        6.65        8.19     13.56 o 
  -5   8  11      131.19      156.34     15.23 o 
  -4   8  11       63.98       75.79     11.58 o 
  -3   8  11        0.05       14.50      7.51 o 
  -2   8  11       14.91       20.47      4.89 o 
  -1   8  11       27.48       23.41      3.70 o 
   0   8  11      208.73      216.33     17.12 o 
   1   8  11       59.36       55.51      4.84 o 
  -5   9  11        9.83       12.78     14.55 o 
  -4   9  11        0.18        2.76      6.94 o 
  -3   9  11        3.11        1.20      6.42 o 
  -2   9  11       39.37       24.99     14.71 o 
   0   9  11       47.59       23.70      4.35 o 
   1 -10  12        1.68       -0.65      7.66 o 
   2 -10  12        1.55       17.16     15.68 o 
  -2  -9  12        5.13        9.75      8.19 o 
  -1  -9  12        5.25        6.18      5.97 o 
   0  -9  12       16.48       20.02      7.17 o 
   1  -9  12        1.31       -6.09      6.09 o 
   2  -9  12        5.22        1.80      4.31 o 
   3  -9  12       28.41       45.68     15.57 o 
   4  -9  12       17.80        7.41      5.13 o 
  -3  -8  12        1.22        0.10      6.31 o 
  -2  -8  12       58.24       91.80     13.90 o 
  -1  -8  12        0.13        5.01      5.61 o 
   0  -8  12       24.00       21.78      6.71 o 
   1  -8  12      159.32      179.48     12.08 o 
   2  -8  12      128.50      141.21      9.25 o 
   3  -8  12        4.86       10.80      6.01 o 
   4  -8  12       11.41       10.30      6.35 o 
   5  -8  12        1.68       -6.42      6.42 o 
  -4  -7  12        6.08        2.71      6.57 o 
  -3  -7  12       38.14       41.31     16.64 o 
  -2  -7  12        0.60        2.84      3.23 o 
  -1  -7  12      122.08      124.16      9.92 o 
   0  -7  12      682.85      694.26     37.22 o 
   1  -7  12      114.98      130.15     16.93 o 
   2  -7  12       94.01       96.16      9.29 o 
   3  -7  12        0.14        1.40      4.76 o 
   4  -7  12        0.44       -0.73      6.61 o 
   5  -7  12        9.86       11.52      8.46 o 
   6  -7  12        0.87       24.48      9.36 o 
  -5  -6  12        3.91       12.15      7.82 o 
  -4  -6  12       18.40       37.19     15.02 o 
  -3  -6  12       21.13        9.56      6.29 o 
  -2  -6  12      594.84      611.94     15.20 o 
  -1  -6  12      697.85      724.01     20.10 o 
   0  -6  12        0.23       -5.32      5.69 o 
   1  -6  12        8.56        7.00      4.08 o 
   2  -6  12       31.47       44.51      7.00 o 
   3  -6  12        9.90        3.59      4.63 o 
   4  -6  12       36.62       30.41      5.62 o 
   5  -6  12        2.54        4.39      4.93 o 
   6  -6  12       37.23       34.19     11.17 o 
  -6  -5  12        0.26        1.10     10.43 o 
  -5  -5  12        1.01       13.04      7.20 o 
  -4  -5  12      163.99      162.86     21.54 o 
  -3  -5  12      424.72      354.41     40.62 o 
  -2  -5  12      531.23      507.36     13.10 o 
  -1  -5  12       36.16       41.39      7.22 o 
   0  -5  12      161.20      177.11     13.17 o 
   1  -5  12       16.14        6.14      5.63 o 
   2  -5  12       29.76       25.56      5.92 o 
   3  -5  12      417.81      427.10     14.06 o 
   4  -5  12       29.67       27.29      5.18 o 
   5  -5  12      177.68      207.26     13.06 o 
   6  -5  12        4.58        0.84      4.36 o 
   7  -5  12        3.62        1.36      4.87 o 
  -7  -4  12        0.78        0.91      4.75 o 
  -6  -4  12       18.05       14.61      6.99 o 
  -5  -4  12      131.48      111.06     11.06 o 
  -4  -4  12      156.38      110.88     28.35 o 
  -3  -4  12      225.99      228.05     11.94 o 
  -2  -4  12        0.97        0.70      2.02 o 
  -1  -4  12       43.90       51.22      6.08 o 
   0  -4  12       24.35       37.61      6.18 o 
   1  -4  12     1073.22     1071.06     29.49 o 
   2  -4  12       36.56       33.08      5.21 o 
   3  -4  12      126.12      116.11     10.04 o 
   4  -4  12       74.16       70.58     10.88 o 
   5  -4  12        0.86       -4.94      7.63 o 
   6  -4  12        0.70        7.54      4.96 o 
   7  -4  12        0.44        7.35      7.02 o 
  -7  -3  12       77.64      104.13     24.07 o 
  -6  -3  12       34.33       41.00      7.82 o 
  -5  -3  12       11.94       13.35      5.84 o 
  -4  -3  12        0.49        0.91      1.44 o 
  -3  -3  12      384.40      373.71     20.22 o 
  -2  -3  12       39.01       47.21      4.60 o 
  -1  -3  12      359.73      354.63     10.18 o 
   0  -3  12        5.70        8.34      3.67 o 
   1  -3  12       13.47       18.18      4.27 o 
   2  -3  12       51.17       50.58      6.86 o 
   3  -3  12        1.88        0.64      3.23 o 
   4  -3  12       17.11        9.14      4.39 o 
   5  -3  12        2.61        9.18     10.90 o 
   6  -3  12       38.14       33.48      6.84 o 
   7  -3  12       29.09       32.52      7.30 o 
  -8  -2  12       41.31       31.39      6.93 o 
  -7  -2  12       28.83       31.64      6.12 o 
  -6  -2  12       29.71       29.99      6.47 o 
  -5  -2  12      160.14      170.52     10.59 o 
  -4  -2  12        0.25        0.05      1.99 o 
  -3  -2  12      833.53      791.33     21.41 o 
  -2  -2  12       28.25       38.39      4.56 o 
  -1  -2  12      429.19      392.28     12.52 o 
   0  -2  12      137.32      130.99     10.48 o 
   1  -2  12       85.83       85.60      9.69 o 
   2  -2  12       68.25       49.64      6.29 o 
   3  -2  12       92.59       98.52      6.94 o 
   4  -2  12      503.35      498.87     15.67 o 
   5  -2  12      117.74      151.07     15.88 o 
   6  -2  12        0.28        4.15      6.45 o 
   7  -2  12        0.07       -4.61      5.56 o 
  -8  -1  12       29.71       16.14      7.63 o 
  -7  -1  12        1.15        1.08      2.02 o 
  -6  -1  12        5.47        0.52      5.40 o 
  -5  -1  12      179.27      216.17     16.85 o 
  -4  -1  12      251.03      241.53      7.24 o 
  -3  -1  12      308.90      343.92      9.86 o 
  -2  -1  12     1815.14     1749.98     30.70 o 
  -1  -1  12       85.61       81.66      5.03 o 
   0  -1  12      154.43      156.61      7.63 o 
   1  -1  12        5.76        8.14      3.30 o 
   2  -1  12     1084.37      932.08     21.26 o 
   3  -1  12     1455.38     1464.15     47.20 o 
   4  -1  12       43.61       40.97      5.70 o 
   5  -1  12        0.08       -8.31      8.61 o 
   6  -1  12        0.06       -0.36      5.55 o 
   7  -1  12        0.00       -1.86      5.15 o 
  -8   0  12        5.45        1.67      3.34 o 
  -7   0  12       42.58       39.15      4.24 o 
  -6   0  12      296.06      311.63     23.71 o 
  -5   0  12       28.19       26.75      2.92 o 
  -4   0  12     1004.31     1018.15     23.43 o 
  -3   0  12      605.81      627.40     14.26 o 
  -2   0  12        2.82       -0.58      1.96 o 
  -1   0  12       17.67       15.60      3.31 o 
   0   0  12     1094.56     1123.66     19.65 o 
   1   0  12     1714.60     1653.03     37.23 o 
   2   0  12     2044.43     1904.89     54.16 o 
   3   0  12      128.96       91.88      7.80 o 
   4   0  12       48.16       41.94      6.10 o 
   5   0  12        0.98       16.27      9.19 o 
   6   0  12       12.97        9.77      9.59 o 
  -8   1  12       46.76       55.84      4.10 o 
  -7   1  12       44.98       41.88      5.11 o 
  -6   1  12        2.95       -0.07      2.64 o 
  -5   1  12      178.45      207.11      5.28 o 
  -4   1  12      463.39      483.33     16.05 o 
  -3   1  12       52.05       47.92      2.83 o 
  -2   1  12      205.24      197.57      9.01 o 
  -1   1  12      110.54      122.26      4.60 o 
   0   1  12     3826.50     3723.87     72.92 o 
   1   1  12     2750.35     2603.72     52.09 o 
   2   1  12       25.46       13.60      4.58 o 
   3   1  12       92.36       92.80     11.32 o 
   4   1  12        0.56       -3.79      5.02 o 
   5   1  12      107.91      120.56     13.07 o 
   6   1  12        8.80       -2.13      6.20 o 
  -8   2  12        0.01       -1.94      2.56 o 
  -7   2  12        4.93        5.26      3.18 o 
  -6   2  12       27.06       26.36      3.13 o 
  -5   2  12       67.28       65.25     11.69 o 
  -4   2  12        2.26        1.20      1.43 o 
  -3   2  12       44.13       42.06      3.18 o 
  -2   2  12      981.60      930.67     17.84 o 
  -1   2  12     2962.78     2845.40     52.93 o 
   0   2  12      196.49      192.26      5.72 o 
   1   2  12       62.58       59.17      6.48 o 
   2   2  12       62.86       58.87      7.12 o 
   3   2  12      132.66      117.81     14.37 o 
   4   2  12      101.72      108.43      7.36 o 
   5   2  12        7.28       13.51      4.81 o 
   6   2  12       62.79       88.77     20.70 o 
  -8   3  12       16.96       14.61      5.79 o 
  -7   3  12        1.82        3.05      2.27 o 
  -6   3  12      105.79      113.67      4.56 o 
  -5   3  12        2.61        4.70      1.50 o 
  -4   3  12      830.24      823.22     20.77 o 
  -3   3  12      520.19      561.47      8.43 o 
  -2   3  12       12.63        9.38      2.47 o 
  -1   3  12      309.74      293.79      7.72 o 
   0   3  12       55.52       65.89      4.00 o 
   1   3  12      369.41      345.49     10.14 o 
   2   3  12        6.88        6.56      3.72 o 
   3   3  12       12.47       10.19      3.94 o 
   4   3  12       11.74       12.24      4.34 o 
   5   3  12       16.80       15.94      4.20 o 
  -8   4  12       10.22        7.15     10.12 o 
  -7   4  12       45.27       32.97     12.62 o 
  -6   4  12      265.80      254.87     14.76 o 
  -5   4  12      314.05      329.00     26.76 o 
  -4   4  12        2.66        5.75      4.32 o 
  -3   4  12       54.75       48.21      2.81 o 
  -2   4  12        0.13        1.63      1.35 o 
  -1   4  12      403.37      403.93      7.80 o 
   0   4  12      234.16      223.84      6.21 o 
   1   4  12        0.95        0.39      2.82 o 
   2   4  12      111.04      109.05      5.89 o 
   3   4  12        3.25       -1.34      5.18 o 
   4   4  12       24.45       20.12      6.71 o 
   5   4  12        4.89        5.74      6.20 o 
  -7   5  12      180.45      203.13     24.26 o 
  -6   5  12       91.30      103.34     10.64 o 
  -5   5  12        1.03       -3.23      9.44 o 
  -4   5  12       60.24       69.84      7.57 o 
  -3   5  12       43.89       45.48      6.97 o 
  -2   5  12      415.90      397.07     12.33 o 
  -1   5  12      332.38      331.56      6.97 o 
   0   5  12      118.62      116.54      4.92 o 
   1   5  12      143.94      144.39      6.87 o 
   2   5  12       10.06       12.99      3.99 o 
   3   5  12       13.26       10.18      3.69 o 
   4   5  12        2.39        1.05      3.62 o 
  -7   6  12       51.48       42.57     16.38 o 
  -6   6  12       27.73       49.30      9.39 o 
  -5   6  12       13.03       14.29     11.95 o 
  -4   6  12       87.13       95.54      7.44 o 
  -3   6  12      499.62      562.33     31.72 o 
  -2   6  12      148.38      146.03     10.22 o 
  -1   6  12      132.82      131.82      5.14 o 
   0   6  12      167.37      198.84     25.46 o 
   1   6  12        0.93        0.85      4.70 o 
   2   6  12        3.49        2.91      3.21 o 
   3   6  12        0.18        3.96      5.63 o 
  -7   7  12        3.87        8.40     13.51 o 
  -6   7  12        3.85        6.94      7.20 o 
  -5   7  12       70.47       89.10     21.07 o 
  -4   7  12      284.21      342.72     33.96 o 
  -3   7  12       94.22       90.40      8.27 o 
  -2   7  12      156.84      145.26     19.85 o 
  -1   7  12       39.16       17.58      9.01 o 
   0   7  12        1.98        9.82      3.73 o 
   1   7  12       12.70       10.48      3.49 o 
   2   7  12       14.04       21.29      7.43 o 
  -6   8  12       17.16       22.01      9.91 o 
  -5   8  12       69.35      104.28     13.93 o 
  -4   8  12        0.79       -1.77     11.48 o 
  -3   8  12        1.31        0.78     10.54 o 
  -2   8  12        0.05       -4.45      4.94 o 
  -1   8  12        0.21        1.80      2.42 o 
   0   8  12        0.11       -0.27      3.36 o 
   1   8  12       20.77       14.49      6.78 o 
  -5   9  12       13.18       19.87      9.55 o 
  -4   9  12        0.68       -4.80      7.62 o 
  -3   9  12        2.63        9.60      7.98 o 
  -2   9  12       21.10       20.40      9.08 o 
  -1  -9  13       46.83       51.59      9.61 o 
   0  -9  13        0.05       11.73      9.51 o 
   1  -9  13        0.69        0.83      5.50 o 
   2  -9  13        2.14        2.72      4.69 o 
   3  -9  13       18.40       16.40      7.08 o 
   4  -9  13       78.25       89.33     13.82 o 
  -3  -8  13        1.98        4.33      7.67 o 
  -2  -8  13       11.91        8.33      5.46 o 
  -1  -8  13        9.75       18.22     10.80 o 
   0  -8  13        4.15        2.18      7.67 o 
   1  -8  13        8.02       12.13      5.22 o 
   2  -8  13       80.56       79.82      7.93 o 
   3  -8  13       75.76       77.51      9.79 o 
   4  -8  13        3.95        7.40      8.96 o 
   5  -8  13        0.90        6.73      7.64 o 
  -4  -7  13        0.00       -4.12     12.05 o 
  -3  -7  13        8.58        6.10      7.12 o 
  -2  -7  13       27.78       32.89      5.08 o 
  -1  -7  13        0.79        1.19      4.01 o 
   0  -7  13       52.95       54.73     15.83 o 
   1  -7  13       49.90       51.13     14.14 o 
   2  -7  13       15.92       10.59      8.41 o 
   3  -7  13        3.75        2.79      5.40 o 
   4  -7  13       16.45       14.76      6.58 o 
   5  -7  13        0.25       -3.60     10.95 o 
   6  -7  13        0.68       12.29      8.19 o 
  -5  -6  13        5.66       14.08     13.72 o 
  -4  -6  13       12.58       21.07      7.98 o 
  -3  -6  13       93.56      112.56     14.95 o 
  -2  -6  13       69.76       48.02     10.35 o 
  -1  -6  13      116.65      126.48     12.96 o 
   0  -6  13       18.07       16.11      5.93 o 
   1  -6  13       15.92       15.03      5.64 o 
   2  -6  13       13.61        9.21      8.37 o 
   3  -6  13        9.71       13.07      4.78 o 
   4  -6  13       19.23       22.29      6.62 o 
   5  -6  13       25.88       30.26      7.88 o 
   6  -6  13        0.10       -4.54      8.67 o 
  -6  -5  13        3.16        0.73      6.31 o 
  -5  -5  13       51.72       38.50     15.70 o 
  -4  -5  13        0.31        4.80      6.05 o 
  -3  -5  13      272.32      222.79     28.54 o 
  -2  -5  13       75.97       90.44      6.32 o 
  -1  -5  13      218.38      216.99     18.07 o 
   0  -5  13      146.38      157.62      8.28 o 
   1  -5  13       10.50       11.52      5.50 o 
   2  -5  13      157.00      163.22     10.50 o 
   3  -5  13      261.38      286.15     20.63 o 
   4  -5  13        2.72        9.85      4.65 o 
   5  -5  13       12.96       18.32      5.57 o 
   6  -5  13        0.49       -4.18      5.92 o 
  -7  -4  13        4.99       -2.71     11.06 o 
  -6  -4  13       27.09       28.38      8.40 o 
  -5  -4  13       84.65       82.26     17.37 o 
  -4  -4  13      401.30      351.79     37.27 o 
  -3  -4  13        2.85       -0.82      2.50 o 
  -2  -4  13      674.73      674.24     13.87 o 
  -1  -4  13        4.98        3.94      3.51 o 
   0  -4  13      305.66      308.45     11.18 o 
   1  -4  13     1141.60     1096.75     37.48 o 
   2  -4  13      156.98      141.28     14.03 o 
   3  -4  13      252.28      263.02     13.24 o 
   4  -4  13       44.43       31.38      8.16 o 
   5  -4  13       13.15        9.03      6.15 o 
   6  -4  13        1.27       -6.01      6.05 o 
  -7  -3  13        0.23        3.10      7.16 o 
  -6  -3  13      125.32      146.32     12.15 o 
  -5  -3  13       67.27       40.43     13.09 o 
  -4  -3  13       35.16       34.55      4.64 o 
  -3  -3  13       18.21       13.51      3.57 o 
  -2  -3  13      218.19      233.50      7.45 o 
  -1  -3  13     2160.54     2119.32     45.52 o 
   0  -3  13     1862.83     1772.40     38.49 o 
   1  -3  13        0.41       -0.82      3.85 o 
   2  -3  13      664.38      663.30     26.82 o 
   3  -3  13       19.32       13.77      5.31 o 
   4  -3  13        1.59        9.55      5.57 o 
   5  -3  13        5.91        8.77      8.01 o 
   6  -3  13       66.30       83.94     11.03 o 
  -7  -2  13        0.25       -0.49      5.81 o 
  -6  -2  13       14.19       11.74      5.74 o 
  -5  -2  13       53.41       53.83      6.94 o 
  -4  -2  13       23.17       23.52      2.64 o 
  -3  -2  13     1076.43     1064.76     32.28 o 
  -2  -2  13     1633.71     1527.54     24.90 o 
  -1  -2  13     1110.88     1057.28     18.39 o 
   0  -2  13        2.58        4.33      4.02 o 
   1  -2  13       97.25       72.18      5.64 o 
   2  -2  13      132.92      119.52     11.69 o 
   3  -2  13       34.25       34.84      6.46 o 
   4  -2  13        0.46        8.57      5.61 o 
   5  -2  13      102.90      109.01     11.10 o 
   6  -2  13      108.03      104.66     16.63 o 
  -8  -1  13        2.74        6.05      3.81 o 
  -7  -1  13       99.10      112.62     22.35 o 
  -6  -1  13       30.95       27.02     10.12 o 
  -5  -1  13      306.00      314.99     18.36 o 
  -4  -1  13      936.19      875.38     19.70 o 
  -3  -1  13      536.18      561.70      9.95 o 
  -2  -1  13      310.92      327.82      9.11 o 
  -1  -1  13       11.76       11.57      3.01 o 
   0  -1  13       98.83      106.92      7.09 o 
   1  -1  13       68.74       99.17      7.85 o 
   2  -1  13        1.76        8.40      3.80 o 
   3  -1  13        1.72        0.56      4.59 o 
   4  -1  13      178.70      168.84     13.88 o 
   5  -1  13      230.42      278.13     16.70 o 
   6  -1  13        0.99       -8.41      9.80 o 
  -8   0  13       38.15       46.04     14.98 o 
  -7   0  13        0.00       -2.48      2.48 o 
  -6   0  13      257.83      266.43     13.41 o 
  -5   0  13      108.43      101.16      4.39 o 
  -4   0  13       41.46       37.59      3.13 o 
  -3   0  13      189.18      181.76      7.76 o 
  -2   0  13      344.20      350.86     11.05 o 
  -1   0  13       38.89       40.01      5.52 o 
   0   0  13      185.14      181.48      6.36 o 
   1   0  13        8.48        3.53      5.37 o 
   2   0  13      221.64      198.55     10.40 o 
   3   0  13      215.15      238.50      9.90 o 
   4   0  13       37.48       36.40      9.70 o 
   5   0  13        1.48        5.42      6.27 o 
   6   0  13        1.96       -7.17      7.17 o 
  -8   1  13       14.47       10.66      3.07 o 
  -7   1  13       96.97      110.17      5.67 o 
  -6   1  13        9.25        8.57      4.57 o 
  -5   1  13       31.89       32.65      3.72 o 
  -4   1  13      152.28      176.08      4.98 o 
  -3   1  13      305.66      321.24      9.36 o 
  -2   1  13      318.70      277.02     10.37 o 
  -1   1  13        6.35        4.16      3.88 o 
   0   1  13      866.94      795.74     15.62 o 
   1   1  13      240.30      243.56      9.22 o 
   2   1  13       56.81       45.92      4.20 o 
   3   1  13       24.99       22.95      4.83 o 
   4   1  13        0.00       -2.52      7.13 o 
   5   1  13       89.81       89.88     14.30 o 
   6   1  13       11.27        9.51      9.97 o 
  -8   2  13       12.76        7.56      2.71 o 
  -7   2  13       33.64       38.76      3.54 o 
  -6   2  13       17.78       20.22      3.34 o 
  -5   2  13       77.73       88.19      8.68 o 
  -4   2  13       82.34       78.69      3.56 o 
  -3   2  13      163.69      159.64      5.05 o 
  -2   2  13      784.83      734.26     20.49 o 
  -1   2  13     1662.75     1647.75     27.71 o 
   0   2  13       25.06       19.33      3.52 o 
   1   2  13      119.48      114.60      6.37 o 
   2   2  13        0.39       -0.90      2.82 o 
   3   2  13       92.58      104.64     23.90 o 
   4   2  13      134.01      134.75      8.28 o 
   5   2  13        0.01       -2.53      4.10 o 
  -8   3  13        1.56       -2.14      8.66 o 
  -7   3  13       10.48        4.20      2.47 o 
  -6   3  13       35.50       28.75      1.94 o 
  -5   3  13      198.93      233.21      9.93 o 
  -4   3  13       38.86       34.25      3.89 o 
  -3   3  13      697.41      721.75      9.84 o 
  -2   3  13      624.01      651.40     12.27 o 
  -1   3  13        0.73       -1.74      1.74 o 
   0   3  13       68.05       81.24      5.38 o 
   1   3  13      103.82       99.35      7.19 o 
   2   3  13      295.31      274.84     14.43 o 
   3   3  13      246.33      229.65     19.00 o 
   4   3  13        0.19        8.25      4.64 o 
   5   3  13        6.73       18.79      8.21 o 
  -8   4  13       73.35       82.26     10.12 o 
  -7   4  13       36.53       28.53     12.68 o 
  -6   4  13        0.60        4.59      5.63 o 
  -5   4  13       32.99       31.62      6.10 o 
  -4   4  13      118.29      118.99      7.22 o 
  -3   4  13      307.23      273.11      4.81 o 
  -2   4  13       14.15        9.24      2.23 o 
  -1   4  13      160.25      150.11      5.28 o 
   0   4  13       34.90       27.10      3.96 o 
   1   4  13      366.00      346.49      9.35 o 
   2   4  13      266.64      265.63     10.20 o 
   3   4  13        0.08       -0.42      5.07 o 
   4   4  13       10.85       12.44      4.35 o 
  -8   5  13        1.30       -1.46      5.95 o 
  -7   5  13        0.01       -5.01      6.42 o 
  -6   5  13        4.31        5.74     10.80 o 
  -5   5  13       95.82      118.41     11.48 o 
  -4   5  13       37.50       32.98      6.69 o 
  -3   5  13        5.66        3.28      1.77 o 
  -2   5  13       58.78       53.00      3.03 o 
  -1   5  13      138.48      136.94      7.08 o 
   0   5  13      370.05      374.11      9.03 o 
   1   5  13      107.14      102.22      8.56 o 
   2   5  13        3.19        7.74      3.99 o 
   3   5  13        3.33        2.39      3.74 o 
   4   5  13       15.66       21.80     15.62 o 
  -7   6  13        2.03       10.75      7.56 o 
  -6   6  13        4.06       -0.78     10.64 o 
  -5   6  13        2.98       -7.20      7.20 o 
  -4   6  13        3.22        4.31      4.34 o 
  -3   6  13      210.10      235.99     11.05 o 
  -2   6  13       62.46       61.94     13.96 o 
  -1   6  13       29.39       25.51      3.34 o 
   0   6  13       44.66       45.73      6.08 o 
   1   6  13        3.64        5.80      3.96 o 
   2   6  13        3.63        8.88     14.92 o 
   3   6  13        4.01        6.19      4.92 o 
  -7   7  13        2.01        3.49      7.41 o 
  -6   7  13       10.15       25.72     16.01 o 
  -5   7  13       86.87      107.77     13.61 o 
  -4   7  13      115.65      147.10     14.97 o 
  -3   7  13        0.41       -5.49      9.47 o 
  -2   7  13        6.10        2.25      1.90 o 
  -1   7  13       47.58       48.27      7.28 o 
   0   7  13       22.47       23.50      6.79 o 
   1   7  13        1.01        3.85      3.42 o 
   2   7  13        5.07        2.51      6.10 o 
  -6   8  13       67.85       62.81     13.25 o 
  -5   8  13       42.83       45.07     19.30 o 
  -4   8  13       10.87       30.31      9.75 o 
  -3   8  13       16.05       18.05      8.71 o 
  -2   8  13       58.03       70.62      7.29 o 
  -1   8  13        1.86        4.59      5.63 o 
   0   8  13        5.08        5.88      3.39 o 
  -3   9  13        1.89        5.27      7.77 o 
  -1  -9  14        6.97       14.40     10.99 o 
   0  -9  14       10.61       14.62      6.04 o 
   1  -9  14        0.58        2.99      5.20 o 
   2  -9  14       11.36       10.59      6.78 o 
   3  -9  14        3.09        4.01      5.13 o 
  -3  -8  14       22.53       19.30      9.70 o 
  -2  -8  14        5.23        3.85      6.64 o 
  -1  -8  14        8.88        7.49      8.97 o 
   0  -8  14        0.28        3.20      4.72 o 
   1  -8  14       24.50       25.31      6.22 o 
   2  -8  14        1.63        0.88      7.48 o 
   3  -8  14        6.34       14.20      7.18 o 
   4  -8  14       24.29       22.10     11.12 o 
  -4  -7  14       16.59       13.77      8.50 o 
  -3  -7  14        9.31       20.77      9.02 o 
  -2  -7  14        9.67       11.46      4.76 o 
  -1  -7  14       87.74       70.29     12.71 o 
   0  -7  14       18.46       20.78      8.45 o 
   1  -7  14       62.62       58.20      8.49 o 
   2  -7  14        7.31       10.62      6.49 o 
   3  -7  14       63.45       52.18     12.22 o 
   4  -7  14       57.97       53.18      9.19 o 
   5  -7  14        0.45        4.11      8.54 o 
  -5  -6  14       12.63       19.14      8.71 o 
  -4  -6  14        0.03        0.89      6.05 o 
  -3  -6  14       69.59       46.46     16.31 o 
  -2  -6  14       75.48       83.77      4.87 o 
  -1  -6  14        6.95        7.43      5.61 o 
   0  -6  14       48.91       43.32      6.09 o 
   1  -6  14       11.60        9.38      4.71 o 
   2  -6  14      169.13      192.16     17.15 o 
   3  -6  14        2.10       10.54      4.95 o 
   4  -6  14        0.11       -0.27      5.32 o 
   5  -6  14      122.05      108.49     11.44 o 
   6  -6  14       21.69       10.73      7.14 o 
  -6  -5  14        0.16       -4.75     12.05 o 
  -5  -5  14      103.87       99.06     12.05 o 
  -4  -5  14      128.11       97.02     49.11 o 
  -3  -5  14        2.64        3.17      3.00 o 
  -2  -5  14        0.46       -2.60      3.43 o 
  -1  -5  14        2.10        0.15      4.19 o 
   0  -5  14       89.34       75.94      6.74 o 
   1  -5  14        1.64        2.72      6.87 o 
   2  -5  14        8.91       15.71      4.87 o 
   3  -5  14      218.74      216.40     12.79 o 
   4  -5  14      123.73      115.64      8.61 o 
   5  -5  14        0.00        6.35      6.05 o 
   6  -5  14        2.54       -0.54      5.46 o 
  -6  -4  14       73.76       57.28     17.37 o 
  -5  -4  14        4.93        2.56      5.58 o 
  -4  -4  14        1.77        4.40      2.57 o 
  -3  -4  14      138.52      142.27     15.89 o 
  -2  -4  14      112.79      120.99      7.13 o 
  -1  -4  14      162.52      164.92     11.14 o 
   0  -4  14       17.93       14.20      5.31 o 
   1  -4  14      378.41      378.93     15.45 o 
   2  -4  14      215.45      203.83     18.94 o 
   3  -4  14       36.91       25.66      8.63 o 
   4  -4  14       11.18       15.00      5.24 o 
   5  -4  14        0.16       -3.28      5.86 o 
   6  -4  14        0.35       -1.27      5.93 o 
  -7  -3  14       22.84       19.05      5.40 o 
  -6  -3  14       10.75        3.39      9.44 o 
  -5  -3  14       45.57       48.41      7.88 o 
  -4  -3  14      414.95      379.70     22.17 o 
  -3  -3  14        0.03       -1.66      2.94 o 
  -2  -3  14      191.32      197.25      7.14 o 
  -1  -3  14      302.68      225.66     40.89 o 
   0  -3  14      175.91      181.91      8.22 o 
   1  -3  14        0.00       -3.68      3.68 o 
   2  -3  14        0.69       -2.62      3.69 o 
   3  -3  14      102.82       88.77     12.01 o 
   4  -3  14        6.05       11.06      4.83 o 
   5  -3  14        3.45       -3.74      6.07 o 
   6  -3  14        2.19       11.42      6.19 o 
  -7  -2  14        3.45        1.53      3.59 o 
  -6  -2  14      139.36      173.71     19.09 o 
  -5  -2  14       47.49       43.70     11.24 o 
  -4  -2  14        1.40       -1.50      3.49 o 
  -3  -2  14       32.70       30.78      3.68 o 
  -2  -2  14      552.54      530.39     13.41 o 
  -1  -2  14       53.01       58.29      9.62 o 
   0  -2  14      508.81      482.62     13.18 o 
   1  -2  14        4.10        4.12      3.55 o 
   2  -2  14      160.83      164.05      9.70 o 
   3  -2  14        4.10        2.96      6.62 o 
   4  -2  14        9.41       15.28      5.14 o 
   5  -2  14        0.03        7.47      6.56 o 
   6  -2  14        0.03        0.68      6.02 o 
  -8  -1  14        2.43        4.09      3.76 o 
  -7  -1  14        1.06       -0.51      5.24 o 
  -6  -1  14       33.23       37.40      6.21 o 
  -5  -1  14       15.91       11.63      2.72 o 
  -4  -1  14      149.28      149.61      6.24 o 
  -3  -1  14      393.88      352.75      8.47 o 
  -2  -1  14       32.42       32.28      3.20 o 
  -1  -1  14      434.67      392.86     11.37 o 
   0  -1  14        6.38        5.48      3.87 o 
   1  -1  14        8.38       21.94      5.08 o 
   2  -1  14       77.48       63.62      7.13 o 
   3  -1  14       92.85       79.28     11.41 o 
   4  -1  14      130.31      137.70      9.16 o 
   5  -1  14       19.68       18.15     10.90 o 
   6  -1  14       37.29       35.76      9.76 o 
  -8   0  14        0.07        3.70      6.07 o 
  -7   0  14       30.33       27.09      3.55 o 
  -6   0  14       34.48       30.17      6.94 o 
  -5   0  14      277.39      262.79      7.28 o 
  -4   0  14       22.01       19.05      4.39 o 
  -3   0  14       21.20       22.75      3.66 o 
  -2   0  14      298.55      320.62     11.26 o 
  -1   0  14        1.66       -1.04      3.01 o 
   0   0  14       77.66       64.43      7.18 o 
   1   0  14      618.46      513.49     25.69 o 
   2   0  14       54.82       53.56      9.18 o 
   3   0  14      310.48      290.36     13.19 o 
   4   0  14       34.82       41.45      6.68 o 
   5   0  14       72.13       75.93     17.37 o 
   6   0  14        1.49       -2.31      8.95 o 
  -8   1  14        5.52        4.76      2.73 o 
  -7   1  14       41.02       34.14      4.59 o 
  -6   1  14       12.27       11.82      3.72 o 
  -5   1  14       81.17       72.02      4.76 o 
  -4   1  14       70.00       73.89      4.89 o 
  -3   1  14       53.21       63.76      5.58 o 
  -2   1  14      608.58      537.54     14.06 o 
  -1   1  14     1030.86      980.50     20.14 o 
   0   1  14       32.51       34.14      4.38 o 
   1   1  14      197.45      200.32     10.79 o 
   2   1  14        2.16        2.18      3.12 o 
   3   1  14        0.46       -1.32      3.56 o 
   4   1  14       42.98       48.44      8.34 o 
   5   1  14       29.09       32.94      8.48 o 
  -8   2  14        0.03       15.39      5.79 o 
  -7   2  14        0.30        0.77      1.98 o 
  -6   2  14      140.27      142.96      5.95 o 
  -5   2  14       81.81       83.11      5.49 o 
  -4   2  14      168.10      162.28      5.77 o 
  -3   2  14      903.18      951.86     15.52 o 
  -2   2  14        2.29        1.62      2.63 o 
  -1   2  14      127.49      103.17      5.76 o 
   0   2  14      146.39      139.24      4.95 o 
   1   2  14       34.75       26.51      4.66 o 
   2   2  14        0.37       -2.70      3.90 o 
   3   2  14       66.51       75.51      7.59 o 
   4   2  14        3.23        5.56      6.37 o 
   5   2  14       13.94       17.12      6.42 o 
  -8   3  14        0.23        5.16      9.70 o 
  -7   3  14       65.04       31.87     12.47 o 
  -6   3  14        0.70        3.50      1.95 o 
  -5   3  14      179.90      201.39      7.31 o 
  -4   3  14       30.56       28.67      2.81 o 
  -3   3  14        0.77        0.49      1.89 o 
  -2   3  14      336.46      349.56     12.14 o 
  -1   3  14      200.07      204.05      5.98 o 
   0   3  14       14.30       15.51      3.88 o 
   1   3  14        0.02       -1.13      3.25 o 
   2   3  14        1.32        1.56      3.02 o 
   3   3  14       18.71       29.33      4.24 o 
   4   3  14       14.92       22.57     11.65 o 
  -8   4  14        1.72       10.43      6.83 o 
  -7   4  14        0.06        7.51      6.16 o 
  -6   4  14       31.19       34.79     13.41 o 
  -5   4  14        5.96       -0.04      3.27 o 
  -4   4  14        5.30        3.27      2.51 o 
  -3   4  14      131.70      130.07      4.40 o 
  -2   4  14      538.87      543.12     10.83 o 
  -1   4  14        3.86        8.01      3.04 o 
   0   4  14        3.77        0.85      2.95 o 
   1   4  14       89.46       83.48      4.62 o 
   2   4  14        9.14        7.64      4.11 o 
   3   4  14       12.03       16.08      5.04 o 
   4   4  14       14.66        8.74      4.41 o 
  -8   5  14        0.52        6.16     12.10 o 
  -7   5  14       20.03       16.95      7.67 o 
  -6   5  14       14.98       18.88      7.51 o 
  -5   5  14        2.72        6.99      6.68 o 
  -4   5  14      243.67      274.59     13.80 o 
  -3   5  14      144.01      129.16     35.18 o 
  -2   5  14       28.30       26.62      3.34 o 
  -1   5  14       22.94       17.71      3.46 o 
   0   5  14      107.65      106.40      9.32 o 
   1   5  14        6.98       10.04      3.63 o 
   2   5  14       39.15       48.11     10.34 o 
   3   5  14       21.39       31.94      7.54 o 
  -7   6  14        3.86        1.30      6.57 o 
  -6   6  14        0.08        6.99      7.41 o 
  -5   6  14       24.32       37.09      9.60 o 
  -4   6  14       21.17       21.50      9.58 o 
  -3   6  14        0.13       -2.02      7.26 o 
  -2   6  14       67.77       66.96     14.21 o 
  -1   6  14       69.59       81.79      6.51 o 
   0   6  14      109.31      120.64      7.38 o 
   1   6  14       20.22       17.47      5.14 o 
   2   6  14       77.46       96.22      8.77 o 
  -6   7  14        0.82       -0.21      6.47 o 
  -5   7  14        0.90        4.38      7.56 o 
  -4   7  14        3.95        6.78     13.46 o 
  -3   7  14       17.03       24.02      9.91 o 
  -2   7  14        0.00        0.52      4.97 o 
  -1   7  14       11.52       17.00      7.17 o 
   0   7  14        3.86       -2.30      4.20 o 
   1   7  14        9.60        2.48      4.49 o 
  -5   8  14        1.35       16.90      9.65 o 
  -4   8  14       12.73       13.20     15.75 o 
  -3   8  14        6.81       14.31      6.70 o 
  -2   8  14        3.83        1.54      5.70 o 
  -1   8  14        2.14        1.88      5.53 o 
   0  -9  15       45.77       31.48      7.42 o 
   1  -9  15       23.70       25.88      8.87 o 
   2  -9  15        0.07       -0.74      6.30 o 
  -2  -8  15       16.26       15.75      8.18 o 
  -1  -8  15       14.50       13.79      6.01 o 
   0  -8  15        1.33        0.36      5.95 o 
   1  -8  15       30.49       20.27     10.79 o 
   2  -8  15       26.87       23.90      9.26 o 
   3  -8  15        0.45        3.62      8.72 o 
   4  -8  15        0.10        6.42      7.01 o 
  -4  -7  15       53.35       53.31     20.24 o 
  -3  -7  15        0.28       -2.35      5.66 o 
  -2  -7  15       20.84       27.41      4.87 o 
  -1  -7  15       78.21       80.07     10.25 o 
   0  -7  15       44.29       80.91     11.92 o 
   1  -7  15        1.60        6.80      5.04 o 
   2  -7  15       21.85       22.83     11.22 o 
   3  -7  15       64.77      105.18     22.40 o 
   4  -7  15       13.40       10.21      7.13 o 
   5  -7  15        0.00        3.15      6.29 o 
  -5  -6  15        7.95       10.64     14.24 o 
  -4  -6  15       47.42       55.61     18.15 o 
  -3  -6  15        2.39        2.61      3.02 o 
  -2  -6  15      115.97      123.81     11.46 o 
  -1  -6  15       10.29        3.66      7.63 o 
   0  -6  15        1.80       -2.70      4.30 o 
   1  -6  15      142.29      148.40     13.85 o 
   2  -6  15      249.22      265.62     15.48 o 
   3  -6  15        1.13       -0.45      6.65 o 
   4  -6  15       14.38       17.14      6.80 o 
   5  -6  15       15.64        6.02      9.26 o 
  -5  -5  15       12.13        4.12     11.63 o 
  -4  -5  15        3.91        7.42      6.10 o 
  -3  -5  15        3.63        6.92      3.57 o 
  -2  -5  15        8.97        8.71      4.39 o 
  -1  -5  15       31.73       34.53      7.05 o 
   0  -5  15      823.25      842.94     23.75 o 
   1  -5  15       21.58       21.97      6.78 o 
   2  -5  15      101.92       95.28      9.49 o 
   3  -5  15       24.53       24.15      5.75 o 
   4  -5  15       20.94       12.06      8.82 o 
   5  -5  15       30.13       22.40      7.92 o 
  -6  -4  15        1.30        2.40      6.21 o 
  -5  -4  15        0.01       -5.16      6.21 o 
  -4  -4  15       16.30       13.76      3.54 o 
  -3  -4  15        7.99       12.10      3.94 o 
  -2  -4  15      284.14      284.63     15.67 o 
  -1  -4  15      259.25      242.63     10.13 o 
   0  -4  15        2.98       -2.48      3.79 o 
   1  -4  15       56.41       50.96     10.38 o 
   2  -4  15        0.01       -0.52      3.63 o 
   3  -4  15       18.34       17.71      7.64 o 
   4  -4  15      126.32      128.36      9.44 o 
   5  -4  15        7.58        8.38      9.44 o 
   6  -4  15        7.89       12.27      6.24 o 
  -7  -3  15        2.39        2.24     10.38 o 
  -6  -3  15        1.34        0.00      4.85 o 
  -5  -3  15        0.00        0.65      2.87 o 
  -4  -3  15       76.53       73.82      5.81 o 
  -3  -3  15        1.36        1.23      3.22 o 
  -2  -3  15        2.49        3.14      3.14 o 
  -1  -3  15       98.17      102.44      5.16 o 
   0  -3  15        1.83        0.93      3.94 o 
   1  -3  15       17.22       14.46      7.57 o 
   2  -3  15       84.27      102.31      7.49 o 
   3  -3  15      203.03      217.41     16.14 o 
   4  -3  15        7.07        2.44      4.41 o 
   5  -3  15        6.51        6.37      9.19 o 
   6  -3  15        5.05        0.89      5.36 o 
  -7  -2  15        3.80        6.48      4.09 o 
  -6  -2  15       61.03       44.50     13.15 o 
  -5  -2  15        3.21        2.58      2.57 o 
  -4  -2  15       14.41       15.30      2.88 o 
  -3  -2  15        6.12        5.40      3.42 o 
  -2  -2  15        6.46        4.77      2.92 o 
  -1  -2  15       19.97       24.55      3.91 o 
   0  -2  15       48.60       54.19      6.45 o 
   1  -2  15      125.50      127.25     12.08 o 
   2  -2  15        2.49        7.47      3.98 o 
   3  -2  15       13.92       20.01      7.93 o 
   4  -2  15       20.79       25.66      5.87 o 
   5  -2  15       85.99       73.05     14.70 o 
   6  -2  15        0.33        5.16      7.41 o 
  -7  -1  15       54.06       61.59      7.17 o 
  -6  -1  15        0.12       -1.62      4.33 o 
  -5  -1  15       21.06       19.96      4.15 o 
  -4  -1  15       16.24       10.78      3.36 o 
  -3  -1  15        0.15        3.51      2.93 o 
  -2  -1  15      608.70      658.32     13.60 o 
  -1  -1  15      247.69      250.17     10.03 o 
   0  -1  15      118.31      104.70      5.33 o 
   1  -1  15       19.50       17.47      4.89 o 
   2  -1  15       81.58       91.08     13.64 o 
   3  -1  15      143.68      142.62      8.68 o 
   4  -1  15       13.17       22.41      7.36 o 
   5  -1  15        9.47       11.93      7.55 o 
   6  -1  15       16.16       10.71     11.10 o 
  -8   0  15       32.56       41.13      4.75 o 
  -7   0  15        0.37        1.68      3.04 o 
  -6   0  15       48.78       41.47      9.55 o 
  -5   0  15        0.21       -1.28      2.86 o 
  -4   0  15      209.70      214.10      9.01 o 
  -3   0  15      717.07      780.82     14.51 o 
  -2   0  15        2.82        1.29      2.62 o 
  -1   0  15      255.08      276.31      7.10 o 
   0   0  15       35.88       29.70      6.57 o 
   1   0  15      257.14      273.85     11.57 o 
   2   0  15        2.35       -4.40      4.52 o 
   3   0  15        0.04        3.63      6.02 o 
   4   0  15      275.29      313.79     16.98 o 
   5   0  15       32.54       33.76      9.05 o 
  -8   1  15        0.05        5.35      3.61 o 
  -7   1  15        5.57        9.61      3.17 o 
  -6   1  15       10.45       10.24      4.00 o 
  -5   1  15      304.19      305.05     36.16 o 
  -4   1  15      473.94      524.06     10.26 o 
  -3   1  15        0.80        0.86      2.13 o 
  -2   1  15      133.27      146.43      6.07 o 
  -1   1  15      135.52      119.69      5.70 o 
   0   1  15       29.27       29.06      3.79 o 
   1   1  15       37.64       26.61      4.12 o 
   2   1  15      260.69      262.41      8.69 o 
   3   1  15      423.74      496.00     13.96 o 
   4   1  15       81.05       49.01     21.79 o 
   5   1  15        0.13        9.90      6.28 o 
  -8   2  15        2.16        5.37      9.34 o 
  -7   2  15        2.16        5.08      2.03 o 
  -6   2  15       57.63       65.80     12.15 o 
  -5   2  15      211.26      230.69      8.73 o 
  -4   2  15       62.11       56.42      4.15 o 
  -3   2  15       29.02       26.25      4.06 o 
  -2   2  15       19.38       19.07      2.73 o 
  -1   2  15       48.31       45.89      4.64 o 
   0   2  15       20.52       23.25      3.77 o 
   1   2  15      144.88      174.11      7.25 o 
   2   2  15      727.50      752.19     20.88 o 
   3   2  15      105.61       90.30      8.28 o 
   4   2  15        8.23       10.33      5.58 o 
   5   2  15        0.16       -3.18      5.80 o 
  -8   3  15        0.00       -2.19      5.53 o 
  -7   3  15       10.33       -4.59      5.74 o 
  -6   3  15      120.45      137.26      4.67 o 
  -5   3  15       47.06       48.27     11.45 o 
  -4   3  15        8.16        8.62      2.17 o 
  -3   3  15       16.02        9.68      2.76 o 
  -2   3  15        0.70       -0.93      1.95 o 
  -1   3  15      106.77       89.92      7.80 o 
   0   3  15      387.52      413.79     10.81 o 
   1   3  15      302.63      288.91      9.38 o 
   2   3  15        4.95        6.91      4.05 o 
   3   3  15        0.28       15.98      4.75 o 
   4   3  15        4.91       11.40      7.36 o 
  -8   4  15        0.01       -1.77     10.28 o 
  -7   4  15       29.40       28.17     13.93 o 
  -6   4  15       10.64       15.39      6.99 o 
  -5   4  15        6.19        6.20      7.17 o 
  -4   4  15        3.81        3.04      2.17 o 
  -3   4  15        2.89        3.21      2.08 o 
  -2   4  15       59.98       64.33      3.73 o 
  -1   4  15       29.65       25.01      3.65 o 
   0   4  15       16.73       16.92      3.44 o 
   1   4  15        3.51        2.14      2.93 o 
   2   4  15        0.40        2.55      3.89 o 
   3   4  15        0.29        4.06      5.73 o 
  -7   5  15       17.13       18.05     14.08 o 
  -6   5  15        9.17       13.41      7.56 o 
  -5   5  15        3.89        4.06      5.49 o 
  -4   5  15      126.68      134.62      9.27 o 
  -3   5  15        0.06       -2.06      2.06 o 
  -2   5  15       12.41       10.24      2.99 o 
  -1   5  15       24.41       22.73      3.83 o 
   0   5  15        2.20        3.50      3.47 o 
   1   5  15       17.89       16.33      5.73 o 
   2   5  15       52.74       60.75      5.64 o 
   3   5  15        6.92        4.55      9.31 o 
  -7   6  15       10.01       23.63     16.28 o 
  -6   6  15       59.83       61.92     11.89 o 
  -5   6  15       63.69       82.31     21.34 o 
  -4   6  15        9.41       20.61      7.37 o 
  -3   6  15       19.43       11.86      6.76 o 
  -2   6  15        2.37       -0.53      3.56 o 
  -1   6  15       18.73       26.31     12.60 o 
   0   6  15      226.13      225.00     12.34 o 
   1   6  15        8.73       -1.43      6.03 o 
   2   6  15       15.53       28.10     13.95 o 
  -6   7  15       20.51       29.84     10.59 o 
  -5   7  15       11.82       31.09     17.79 o 
  -4   7  15        0.03        1.80      6.21 o 
  -3   7  15        1.08        4.49      4.93 o 
  -2   7  15      193.17      261.08     28.06 o 
  -1   7  15      192.03      166.02     20.06 o 
   0   7  15        1.67       -4.78      4.78 o 
  -4   8  15       11.29       19.04     10.07 o 
  -3   8  15       90.75      120.25     10.41 o 
  -2   8  15      102.83      159.10     23.32 o 
  -2  -8  16      224.61      241.94     35.21 o 
  -1  -8  16      132.90      149.60     25.72 o 
   0  -8  16       12.95       11.62      7.51 o 
   1  -8  16       26.49       21.79     10.33 o 
   2  -8  16        2.88        3.25      6.49 o 
   3  -8  16       15.61       13.10     10.69 o 
  -3  -7  16      168.07      212.17     16.70 o 
  -2  -7  16       16.59        7.92      5.37 o 
  -1  -7  16       20.38       15.82      7.33 o 
   0  -7  16        2.29       -2.53      4.79 o 
   1  -7  16       77.98       81.46     10.84 o 
   2  -7  16       64.41       38.97     12.39 o 
   3  -7  16        0.80        7.71      6.91 o 
   4  -7  16       72.67       52.51     14.09 o 
  -4  -6  16       19.82       16.28      8.66 o 
  -3  -6  16        1.94        1.61      3.39 o 
  -2  -6  16        0.07        5.15      3.97 o 
  -1  -6  16      182.18      209.48     13.88 o 
   0  -6  16       99.17      104.41      9.00 o 
   1  -6  16        4.73       -0.53      7.40 o 
   2  -6  16       33.74       28.93      8.07 o 
   3  -6  16       17.49       12.78      9.87 o 
   4  -6  16        0.38        2.26      5.95 o 
   5  -6  16        1.83        3.16      9.39 o 
  -5  -5  16        0.26        4.12      6.99 o 
  -4  -5  16       10.02       13.43      5.49 o 
  -3  -5  16       53.07       47.55      7.19 o 
  -2  -5  16      226.14      241.40      9.96 o 
  -1  -5  16       26.93       12.64     11.37 o 
   0  -5  16        6.89        5.21      5.54 o 
   1  -5  16       19.95       28.99      7.51 o 
   2  -5  16        3.40        4.06      7.91 o 
   3  -5  16       28.93       24.32      7.51 o 
   4  -5  16        0.44        8.45      9.12 o 
   5  -5  16       22.34       14.82      6.33 o 
  -6  -4  16        1.37       -4.43      6.62 o 
  -5  -4  16        1.76        0.57      9.49 o 
  -4  -4  16       81.24       75.59     15.79 o 
  -3  -4  16      156.45      141.53      7.21 o 
  -2  -4  16       28.21       26.93      5.34 o 
  -1  -4  16       87.20      105.29      6.49 o 
   0  -4  16       90.09      100.27      7.66 o 
   1  -4  16        0.22        4.32      5.25 o 
   2  -4  16        6.64        8.95      8.17 o 
   3  -4  16       49.57       57.68      8.35 o 
   4  -4  16       79.15       71.43     13.73 o 
   5  -4  16       13.24        9.51      5.79 o 
  -6  -3  16       13.35       10.69      6.68 o 
  -5  -3  16      238.56      193.89     42.12 o 
  -4  -3  16       16.73       18.46      3.19 o 
  -3  -3  16      197.05      207.96     11.03 o 
  -2  -3  16       61.60       73.72     14.61 o 
  -1  -3  16        4.16        6.82      3.41 o 
   0  -3  16       13.17       17.18      4.48 o 
   1  -3  16      145.46      141.78     20.60 o 
   2  -3  16      307.73      307.57     12.50 o 
   3  -3  16      245.34      260.32     15.41 o 
   4  -3  16       14.60       19.30      7.21 o 
   5  -3  16       11.95       11.57      7.60 o 
  -7  -2  16       35.55       23.63     12.88 o 
  -6  -2  16       78.98       80.49      9.60 o 
  -5  -2  16        0.29        3.19      3.59 o 
  -4  -2  16      100.02      113.92     12.22 o 
  -3  -2  16      137.73      156.96     13.07 o 
  -2  -2  16       42.98       35.50      4.59 o 
  -1  -2  16       19.65       15.71      3.72 o 
   0  -2  16      184.03      210.72      9.04 o 
   1  -2  16     1227.97     1166.24     32.84 o 
   2  -2  16      162.91      165.37      8.76 o 
   3  -2  16       57.86       64.42      6.88 o 
   4  -2  16        1.73        4.11      5.75 o 
   5  -2  16       11.50       14.71      7.89 o 
  -7  -1  16       15.65       13.41      6.05 o 
  -6  -1  16        2.16        0.89      7.30 o 
  -5  -1  16      146.71      168.90     10.54 o 
  -4  -1  16        2.92        6.65      2.75 o 
  -3  -1  16        1.27       -1.07      2.54 o 
  -2  -1  16       61.61       72.70      6.71 o 
  -1  -1  16      758.01      780.20     18.49 o 
   0  -1  16      555.41      601.32     16.66 o 
   1  -1  16       49.97       30.61     13.88 o 
   2  -1  16        2.69        1.29      4.36 o 
   3  -1  16        0.44        4.11      6.65 o 
   4  -1  16       20.09       27.37      7.43 o 
   5  -1  16       67.09       67.25     11.53 o 
  -7   0  16        0.21        0.29      5.09 o 
  -6   0  16        0.71        8.92      7.51 o 
  -5   0  16       22.93       21.16      5.89 o 
  -4   0  16       18.31       19.57      3.10 o 
  -3   0  16      408.51      443.78     14.13 o 
  -2   0  16       59.78       78.10      8.15 o 
  -1   0  16      396.61      413.17     10.24 o 
   0   0  16      202.13      190.71      6.45 o 
   1   0  16        0.79        0.49      3.63 o 
   2   0  16       41.84       29.26      6.75 o 
   3   0  16       44.33       51.22      7.84 o 
   4   0  16       11.22       16.44      9.57 o 
   5   0  16        0.74       12.40     11.58 o 
  -7   1  16        2.88        5.53      3.46 o 
  -6   1  16        0.01       -3.10      3.70 o 
  -5   1  16      139.62      141.81      6.69 o 
  -4   1  16        1.49        2.17      2.46 o 
  -3   1  16      119.73      139.64      5.33 o 
  -2   1  16      161.86      163.35      8.44 o 
  -1   1  16       67.01       76.72      4.91 o 
   0   1  16       16.38       12.14      3.43 o 
   1   1  16       74.26       63.48      5.42 o 
   2   1  16        7.14        0.21      3.72 o 
   3   1  16       12.60       17.13      5.23 o 
   4   1  16        1.16       -3.03      4.55 o 
   5   1  16       15.40       17.52      7.01 o 
  -7   2  16        3.67       -1.72      8.82 o 
  -6   2  16       91.70       92.18     20.40 o 
  -5   2  16       94.05       86.64      6.25 o 
  -4   2  16       13.36       11.77      2.08 o 
  -3   2  16       23.67       25.63      4.35 o 
  -2   2  16       52.63       43.01      4.48 o 
  -1   2  16      122.86      113.39     11.83 o 
   0   2  16        4.16       -2.75      4.37 o 
   1   2  16       16.62       16.85      5.09 o 
   2   2  16       17.64       18.14      6.91 o 
   3   2  16        0.71       10.56      8.02 o 
   4   2  16       15.88       21.33      6.65 o 
  -7   3  16      148.33      142.93     12.94 o 
  -6   3  16        4.90        2.61      5.63 o 
  -5   3  16       53.42       76.04      6.23 o 
  -4   3  16        1.38       -0.96      2.06 o 
  -3   3  16       65.38       70.87      4.95 o 
  -2   3  16      180.89      169.01      6.58 o 
  -1   3  16       24.27       18.87      3.18 o 
   0   3  16      334.27      353.96     10.31 o 
   1   3  16       98.17       89.55      5.23 o 
   2   3  16       48.57       54.47      5.43 o 
   3   3  16       15.40       28.25      5.86 o 
   4   3  16       12.91        7.46      9.92 o 
  -7   4  16        0.09       -4.96     11.32 o 
  -6   4  16       23.83       25.09     14.08 o 
  -5   4  16        4.15        8.17      5.71 o 
  -4   4  16       68.74       63.23      6.09 o 
  -3   4  16      299.87      289.81     11.07 o 
  -2   4  16        9.16        8.66      2.37 o 
  -1   4  16      549.93      548.62     35.03 o 
   0   4  16        0.82       -0.89      2.65 o 
   1   4  16       15.55       20.32      4.50 o 
   2   4  16        0.92        5.43      5.90 o 
   3   4  16       55.48       66.73      6.57 o 
  -7   5  16        3.84        6.16      7.36 o 
  -6   5  16        4.63       19.30     14.40 o 
  -5   5  16      166.77      207.00     11.39 o 
  -4   5  16       54.67       65.65      9.81 o 
  -3   5  16       60.09       45.04     12.71 o 
  -2   5  16       82.98       77.82      3.94 o 
  -1   5  16       11.19       11.53      2.87 o 
   0   5  16        0.04        2.88      2.89 o 
   1   5  16        1.01        4.14      3.74 o 
   2   5  16      213.61      207.24     13.22 o 
  -6   6  16        6.54       18.83     16.33 o 
  -5   6  16       16.95       26.92      9.75 o 
  -4   6  16        0.25       -4.26      5.83 o 
  -3   6  16       56.95       32.13     22.04 o 
  -2   6  16       22.38       11.93      4.88 o 
  -1   6  16        0.77       -5.24      5.24 o 
   0   6  16       35.24       33.15     12.36 o 
   1   6  16      208.70      198.74     27.99 o 
  -5   7  16        0.17        0.21      7.15 o 
  -4   7  16        5.77       -3.37      6.08 o 
  -3   7  16       12.92       12.41      5.93 o 
  -2   7  16       12.79       11.68     12.78 o 
  -1   7  16       42.21       51.90     16.38 o 
   0  -8  17        0.00        0.25      4.98 o 
   1  -8  17        0.35        6.06      9.95 o 
   2  -8  17        0.00       10.07     14.40 o 
  -3  -7  17      147.85      199.68     19.72 o 
  -2  -7  17        7.33        5.40      5.06 o 
  -1  -7  17       32.06       15.30     11.51 o 
   0  -7  17        3.47       -1.94      6.03 o 
   1  -7  17       55.79       44.00     13.17 o 
   2  -7  17       89.45      107.40     26.08 o 
   3  -7  17       10.83        3.25      9.59 o 
  -4  -6  17       54.35       12.47     13.46 o 
  -3  -6  17        6.40        2.76      5.01 o 
  -2  -6  17       46.30       46.20      8.21 o 
  -1  -6  17       32.76       19.60     10.59 o 
   0  -6  17      210.29      195.38     14.17 o 
   1  -6  17      167.94      171.17     18.75 o 
   2  -6  17        1.96        8.31      9.47 o 
   3  -6  17       16.47        8.64      7.09 o 
   4  -6  17       14.50       15.76      7.80 o 
  -5  -5  17       12.74       16.74      8.45 o 
  -4  -5  17       15.93       17.71      7.21 o 
  -3  -5  17       70.51       46.78      7.15 o 
  -2  -5  17      210.39      228.33     11.56 o 
  -1  -5  17      368.39      377.28     12.59 o 
   0  -5  17       74.50       79.32      8.01 o 
   1  -5  17       32.82       22.84     10.46 o 
   2  -5  17       12.52        9.03      6.48 o 
   3  -5  17        2.13        3.47      8.40 o 
   4  -5  17       11.11        9.53      7.21 o 
  -5  -4  17        3.46        8.09      6.94 o 
  -4  -4  17      120.66      100.78     32.71 o 
  -3  -4  17      515.28      549.62     24.72 o 
  -2  -4  17      291.40      281.94      9.08 o 
  -1  -4  17       48.56       43.09      6.10 o 
   0  -4  17       90.26       86.69     18.86 o 
   1  -4  17      151.99      197.60     12.89 o 
   2  -4  17        0.16        6.83      8.36 o 
   3  -4  17       25.28       32.69      7.78 o 
   4  -4  17       23.51       12.32     10.05 o 
   5  -4  17       85.73      135.38     11.36 o 
  -6  -3  17        8.99        4.28     10.69 o 
  -5  -3  17      223.08      172.72     48.17 o 
  -4  -3  17      306.80      288.03     18.78 o 
  -3  -3  17      102.34       91.74      7.72 o 
  -2  -3  17       15.73       12.78      5.85 o 
  -1  -3  17       52.21       41.88      5.12 o 
   0  -3  17       69.92       75.22      8.58 o 
   1  -3  17       25.30       33.02     11.87 o 
   2  -3  17        1.46        3.32      8.66 o 
   3  -3  17      141.62      166.78     12.73 o 
   4  -3  17       35.46       27.46     11.58 o 
   5  -3  17        7.61        8.57      7.64 o 
  -6  -2  17      227.31      237.35     15.13 o 
  -5  -2  17       27.50       18.40      8.28 o 
  -4  -2  17        0.18        1.17      3.25 o 
  -3  -2  17        0.93        7.16      4.01 o 
  -2  -2  17        6.65        5.63      4.98 o 
  -1  -2  17      116.49      134.79      6.93 o 
   0  -2  17        0.06       -1.45      3.40 o 
   1  -2  17       84.38      111.88      9.45 o 
   2  -2  17        0.12        3.23      6.88 o 
   3  -2  17        0.90        4.30      5.63 o 
   4  -2  17       62.59       58.30      9.21 o 
   5  -2  17        1.49       -1.43      9.25 o 
  -7  -1  17       66.16       71.93     15.18 o 
  -6  -1  17        9.81        4.38      8.40 o 
  -5  -1  17        0.67        4.50      2.91 o 
  -4  -1  17       23.62       16.25      3.95 o 
  -3  -1  17        7.10        3.05      2.53 o 
  -2  -1  17      120.21      137.62      6.34 o 
  -1  -1  17       81.17       92.31      5.09 o 
   0  -1  17       48.58       40.25      5.62 o 
   1  -1  17        3.68        3.31      3.82 o 
   2  -1  17        0.91       -1.03      6.36 o 
   3  -1  17        0.70        4.45      7.07 o 
   4  -1  17        4.32        2.96      4.85 o 
   5  -1  17       17.15       10.24     11.20 o 
  -7   0  17       12.26       11.95      9.02 o 
  -6   0  17        1.11        2.54      3.56 o 
  -5   0  17       18.52       13.87      3.24 o 
  -4   0  17       38.32       56.54      7.82 o 
  -3   0  17        9.72        7.28      5.17 o 
  -2   0  17       91.65       98.92      4.78 o 
  -1   0  17      132.13      128.38      7.20 o 
   0   0  17       64.86       64.42      5.87 o 
   1   0  17       44.97       41.78      5.83 o 
   2   0  17        7.47        5.12      4.11 o 
   3   0  17       69.20       53.14     17.54 o 
   4   0  17       33.00       41.56      7.48 o 
  -7   1  17        1.75        2.80      4.41 o 
  -6   1  17        1.39        0.87      3.36 o 
  -5   1  17       59.00       50.28     11.79 o 
  -4   1  17        8.97       14.44      4.50 o 
  -3   1  17      230.23      233.17      8.58 o 
  -2   1  17       75.47       80.41      9.08 o 
  -1   1  17      228.71      234.30      7.71 o 
   0   1  17       83.63       81.42      6.78 o 
   1   1  17       75.66       80.05      5.79 o 
   2   1  17      173.48      180.09      8.00 o 
   3   1  17       77.96       78.97      8.76 o 
   4   1  17       11.54       10.25      6.41 o 
  -7   2  17       17.43       13.35      6.94 o 
  -6   2  17       11.34       10.36      5.54 o 
  -5   2  17       16.07       12.81      4.78 o 
  -4   2  17      109.86      111.04      8.37 o 
  -3   2  17        4.18        4.49      3.68 o 
  -2   2  17       49.74       44.28      5.45 o 
  -1   2  17      103.09      108.94      5.46 o 
   0   2  17      198.23      205.06     14.90 o 
   1   2  17      584.50      588.78     16.06 o 
   2   2  17       32.61       36.17      7.71 o 
   3   2  17       66.31       64.86     10.26 o 
   4   2  17        0.92       -1.68      4.35 o 
  -7   3  17        2.23        1.67     10.28 o 
  -6   3  17        6.49       11.22     12.26 o 
  -5   3  17        0.09        0.77      2.74 o 
  -4   3  17       10.09        9.88      2.22 o 
  -3   3  17        0.01        0.96      1.99 o 
  -2   3  17      116.27      116.92      5.32 o 
  -1   3  17      293.90      289.03     10.32 o 
   0   3  17      261.38      279.31      9.53 o 
   1   3  17       17.86       12.36      4.43 o 
   2   3  17        8.62       13.71      4.35 o 
   3   3  17        0.93        5.92      4.67 o 
  -7   4  17       29.63       12.83      7.98 o 
  -6   4  17        1.73       13.35     13.25 o 
  -5   4  17       16.68       29.68      6.00 o 
  -4   4  17       32.95       22.31     11.16 o 
  -3   4  17      191.68      195.37      6.98 o 
  -2   4  17       24.75       21.53      3.06 o 
  -1   4  17       22.89       19.74      5.01 o 
   0   4  17      167.48      159.73     24.06 o 
   1   4  17        7.57        6.18      3.42 o 
   2   4  17        3.25        2.90      3.77 o 
  -6   5  17        2.91       16.33      8.71 o 
  -5   5  17       74.66       88.97     16.17 o 
  -4   5  17       29.89       32.69     12.42 o 
  -3   5  17       19.48       25.09     13.72 o 
  -2   5  17       41.92       28.31      4.93 o 
  -1   5  17      131.01      109.71     16.94 o 
   0   5  17        0.36        2.25      2.92 o 
   1   5  17        0.31        6.30      6.65 o 
  -5   6  17        2.78        2.74      6.28 o 
  -4   6  17       13.84       15.44      6.07 o 
  -3   6  17       11.91       19.20      8.03 o 
  -2   6  17       43.20       52.11     16.64 o 
  -1   6  17        1.32        8.28      5.45 o 
   0   6  17        0.99        1.94      3.04 o 
  -4   7  17        0.07        3.23      5.45 o 
  -3   7  17        1.67       -6.83      7.25 o 
  -2   7  17        8.65       20.29      8.45 o 
  -2  -7  18        4.53       -6.11     10.08 o 
  -1  -7  18        0.63        3.35      4.47 o 
   0  -7  18        0.27        1.31      8.66 o 
   1  -7  18       14.77       15.71      8.09 o 
   2  -7  18       54.87       52.93     10.67 o 
  -3  -6  18        6.44       10.62      5.91 o 
  -2  -6  18        0.44        4.61      3.93 o 
  -1  -6  18        5.48        2.46      3.52 o 
   0  -6  18       48.28       53.71     11.37 o 
   1  -6  18       99.24      112.37     17.05 o 
   2  -6  18       61.24       47.30     13.61 o 
   3  -6  18       15.13       18.17      8.51 o 
  -4  -5  18        5.53       11.80      5.70 o 
  -3  -5  18       31.73       28.44      5.86 o 
  -2  -5  18        7.86       12.49      3.92 o 
  -1  -5  18      172.93      184.14     10.89 o 
   0  -5  18      110.81      138.53     40.92 o 
   1  -5  18       16.55       18.19      8.84 o 
   2  -5  18       12.05        6.09      6.56 o 
   3  -5  18        7.78        4.07     10.75 o 
   4  -5  18        0.21       -5.81      5.81 o 
  -5  -4  18        0.07       -2.61     11.16 o 
  -4  -4  18       16.46        6.85      3.25 o 
  -3  -4  18       19.65       15.98      5.12 o 
  -2  -4  18      144.61      153.76      7.98 o 
  -1  -4  18        4.22       13.01      5.36 o 
   0  -4  18       22.02       33.66      6.17 o 
   1  -4  18       40.90       42.71      8.71 o 
   2  -4  18       56.73       62.12      9.63 o 
   3  -4  18        0.37        7.75      9.09 o 
   4  -4  18        4.97        1.30      6.26 o 
  -5  -3  18        2.04       -1.94      4.11 o 
  -4  -3  18      113.76      116.43     11.09 o 
  -3  -3  18       37.84       41.07      7.24 o 
  -2  -3  18       97.87       83.92      7.91 o 
  -1  -3  18      100.33      101.27     10.81 o 
   0  -3  18      106.41      107.18     17.49 o 
   1  -3  18       34.69       46.46      7.83 o 
   2  -3  18        0.03       -1.98      5.03 o 
   3  -3  18        1.78       -0.71      4.38 o 
   4  -3  18        0.87       -7.72      7.72 o 
  -6  -2  18       21.01       22.48     12.62 o 
  -5  -2  18       47.25       39.84      7.15 o 
  -4  -2  18        4.01        8.72      5.16 o 
  -3  -2  18       60.20       46.04      7.40 o 
  -2  -2  18       15.71       17.08      4.06 o 
  -1  -2  18        0.01       -2.78      4.03 o 
   0  -2  18        4.37        3.76      3.87 o 
   1  -2  18        0.56        2.34      3.90 o 
   2  -2  18       17.45       15.34      5.07 o 
   3  -2  18        1.18       -3.05      5.22 o 
   4  -2  18       20.48       32.13     12.34 o 
  -6  -1  18        3.76        0.71      3.36 o 
  -5  -1  18        1.07        3.40      2.63 o 
  -4  -1  18        2.12        0.44      2.65 o 
  -3  -1  18       24.29       27.56      4.11 o 
  -2  -1  18       37.18       34.49      4.35 o 
  -1  -1  18       25.75       24.32      4.58 o 
   0  -1  18       47.36       39.98      6.66 o 
   1  -1  18       32.64       35.42      6.85 o 
   2  -1  18        5.11        4.23      3.92 o 
   3  -1  18       34.02       35.07      6.64 o 
   4  -1  18       41.38       35.60     12.67 o 
  -7   0  18        7.40       11.01      9.34 o 
  -6   0  18       17.67       17.15      5.09 o 
  -5   0  18        0.02        0.77      2.69 o 
  -4   0  18       98.59      122.50      5.84 o 
  -3   0  18      167.54      166.16      8.93 o 
  -2   0  18       27.29       19.79      4.60 o 
  -1   0  18        0.29        0.95      3.22 o 
   0   0  18        0.16        2.17      4.86 o 
   1   0  18       15.18       10.84      4.28 o 
   2   0  18        6.81        5.43      3.82 o 
   3   0  18        4.22        3.10      5.51 o 
   4   0  18        7.45        6.09      6.43 o 
  -7   1  18       25.73       23.58      4.26 o 
  -6   1  18        0.30       -0.36      5.76 o 
  -5   1  18      168.47      186.15      6.73 o 
  -4   1  18       37.24       44.82      6.72 o 
  -3   1  18        0.00       -1.30      2.62 o 
  -2   1  18      145.29      158.70      7.44 o 
  -1   1  18      182.14      194.61     13.95 o 
   0   1  18       25.91       23.19      4.06 o 
   1   1  18        6.09        1.41      4.09 o 
   2   1  18        8.78        7.37      4.34 o 
   3   1  18       14.57       13.68      8.07 o 
  -7   2  18       14.23        5.16      6.31 o 
  -6   2  18       43.39       47.83      8.19 o 
  -5   2  18        9.70        6.95      2.79 o 
  -4   2  18       21.08       18.86      3.96 o 
  -3   2  18      404.97      461.97     14.34 o 
  -2   2  18      109.21      117.14      7.70 o 
  -1   2  18       51.57       62.69      7.60 o 
   0   2  18        0.03        1.62      3.63 o 
   1   2  18       25.55       27.69      7.33 o 
   2   2  18        4.36        3.49      4.97 o 
   3   2  18       19.70       26.04      6.85 o 
  -6   3  18        1.94        2.73      4.34 o 
  -5   3  18       31.81       34.85     14.24 o 
  -4   3  18      206.85      214.59      9.80 o 
  -3   3  18       11.90       10.85      3.63 o 
  -2   3  18        1.88        3.36      3.47 o 
  -1   3  18       79.72       76.90      5.20 o 
   0   3  18       10.10        9.10      4.60 o 
   1   3  18      185.93      183.79     22.57 o 
   2   3  18        6.08       14.78      5.65 o 
  -6   4  18       14.77       25.77      9.55 o 
  -5   4  18       20.25       27.40      7.22 o 
  -4   4  18        0.58       15.65      7.25 o 
  -3   4  18       26.72       20.34      3.71 o 
  -2   4  18       50.65       53.88      7.72 o 
  -1   4  18        2.97        0.18      3.16 o 
   0   4  18       46.29       39.65      4.79 o 
   1   4  18        2.29       -1.06     13.90 o 
   2   4  18        0.43       -1.35      8.73 o 
  -6   5  18        3.84       -3.91     13.77 o 
  -5   5  18       18.06       11.86     10.43 o 
  -4   5  18        2.55       -1.20     10.69 o 
  -3   5  18        6.27       -1.10     10.22 o 
  -2   5  18        4.77        1.30      4.71 o 
  -1   5  18       12.86       10.89      4.25 o 
   0   5  18       12.80        6.94      3.56 o 
   1   5  18        2.60        3.90      8.13 o 
  -5   6  18        1.37       -2.43      5.41 o 
  -4   6  18        9.37        9.96      7.62 o 
  -3   6  18       13.31       26.71      9.02 o 
  -2   6  18        0.24        4.96     11.74 o 
  -1   6  18       20.20       10.28      6.10 o 
   0  -7  19       52.46       58.42      9.07 o 
   1  -7  19        0.15       -1.98     12.83 o 
  -2  -6  19       19.74       10.34      6.03 o 
  -1  -6  19       15.40       11.38      5.92 o 
   0  -6  19        7.35       12.58      7.30 o 
   1  -6  19        0.11       -5.59      5.59 o 
   2  -6  19        1.23        4.18      7.29 o 
  -4  -5  19        4.20        3.91      6.37 o 
  -3  -5  19        3.53        4.34      4.64 o 
  -2  -5  19        2.00        5.27      5.23 o 
  -1  -5  19        5.00       11.15      5.80 o 
   0  -5  19        4.31       -4.27      5.11 o 
   1  -5  19       17.83       29.55      6.99 o 
   2  -5  19      105.05      104.84     14.84 o 
   3  -5  19       58.81       52.25      8.28 o 
  -4  -4  19       33.18       46.71      6.50 o 
  -3  -4  19        3.62        2.95      4.60 o 
  -2  -4  19       42.82       42.71      5.96 o 
  -1  -4  19       19.66       22.39      5.61 o 
   0  -4  19       42.66       26.06     10.53 o 
   1  -4  19      100.84      107.65      9.48 o 
   2  -4  19       19.75       19.35      6.31 o 
   3  -4  19        5.48        6.72      6.76 o 
  -5  -3  19       11.22        6.92      3.24 o 
  -4  -3  19        2.67        4.78      4.98 o 
  -3  -3  19       11.77        9.92      4.97 o 
  -2  -3  19       74.61       76.20      9.11 o 
  -1  -3  19       34.11       35.72      4.80 o 
   0  -3  19       18.15       21.64      6.57 o 
   1  -3  19        1.61        1.88      4.34 o 
   2  -3  19       51.43       54.53      7.19 o 
   3  -3  19       32.73       28.83      8.20 o 
   4  -3  19       29.06       22.51     12.28 o 
  -5  -2  19        0.14       -0.47      2.58 o 
  -4  -2  19      119.90      118.06     13.75 o 
  -3  -2  19      226.28      241.98     20.17 o 
  -2  -2  19       25.01       18.53      5.57 o 
  -1  -2  19      210.61      240.42      9.86 o 
   0  -2  19       11.52       10.14      6.72 o 
   1  -2  19       35.27       36.11      5.86 o 
   2  -2  19       62.17       65.85      7.42 o 
   3  -2  19       63.58       63.61      8.23 o 
   4  -2  19       71.04       36.84     13.92 o 
  -6  -1  19       15.26        7.77      3.61 o 
  -5  -1  19      207.30      216.69     15.75 o 
  -4  -1  19       30.86       24.26      4.16 o 
  -3  -1  19      102.17      106.87      6.33 o 
  -2  -1  19       71.31       81.07     11.56 o 
  -1  -1  19        5.54        4.65      4.29 o 
   0  -1  19        4.22        6.60      4.89 o 
   1  -1  19        0.01        6.34      4.98 o 
   2  -1  19      218.13      252.70     14.85 o 
   3  -1  19      309.40      319.78     18.88 o 
  -6   0  19       47.79       43.44      5.92 o 
  -5   0  19        5.74        7.12      2.86 o 
  -4   0  19       98.08      115.17      7.45 o 
  -3   0  19       18.01       18.96      7.35 o 
  -2   0  19        0.42       -1.37      3.08 o 
  -1   0  19       40.15       48.03      8.97 o 
   0   0  19       16.21       19.91      4.57 o 
   1   0  19      569.20      591.67     19.14 o 
   2   0  19      238.92      253.40     15.72 o 
   3   0  19        1.91        8.16      6.52 o 
  -6   1  19        1.67        5.53      5.64 o 
  -5   1  19        1.96        3.44      2.91 o 
  -4   1  19       13.14       16.53      4.05 o 
  -3   1  19      130.03      132.00      8.34 o 
  -2   1  19        4.47        7.70      4.99 o 
  -1   1  19      103.56       97.19     25.09 o 
   0   1  19      337.27      335.29     11.29 o 
   1   1  19       97.88      114.89      7.81 o 
   2   1  19        0.23       -1.33      4.44 o 
   3   1  19        4.47        8.81      5.31 o 
  -6   2  19        0.65        2.19      9.39 o 
  -5   2  19       74.52       75.51      6.72 o 
  -4   2  19        0.59        2.63      2.80 o 
  -3   2  19       10.04        8.56      3.36 o 
  -2   2  19       28.64       29.06      4.11 o 
  -1   2  19       24.59       19.16      4.30 o 
   0   2  19       10.98       12.45      6.05 o 
   1   2  19        9.48       11.38      4.49 o 
   2   2  19        0.21       10.65      5.48 o 
  -6   3  19       15.17       23.68      8.09 o 
  -5   3  19       23.88       21.34     13.93 o 
  -4   3  19       51.53       34.39      4.72 o 
  -3   3  19        0.01        8.16      3.74 o 
  -2   3  19       33.67       30.48      5.03 o 
  -1   3  19       16.28        6.92      3.71 o 
   0   3  19       22.02       21.07      9.60 o 
   1   3  19       54.08       63.09      7.58 o 
   2   3  19        0.14       -6.54      6.54 o 
  -6   4  19       67.91       64.50      8.33 o 
  -5   4  19       21.39       19.56      8.09 o 
  -4   4  19       42.05       48.83      9.60 o 
  -3   4  19        0.21        1.90      4.59 o 
  -2   4  19       11.63        7.67      3.09 o 
  -1   4  19      174.16      157.44     14.78 o 
   0   4  19       70.03       55.17      5.59 o 
   1   4  19        2.43        1.73      3.55 o 
  -5   5  19        7.99        1.92      6.33 o 
  -4   5  19        3.89       17.42     14.40 o 
  -3   5  19       35.90       41.84     16.69 o 
  -2   5  19      158.18      194.05     27.28 o 
  -1   5  19      104.12       73.87     17.83 o 
   0   5  19       25.50       21.70      3.85 o 
  -1  -6  20        1.08        2.40      4.64 o 
   0  -6  20       16.19       15.83      5.23 o 
   1  -6  20        1.90       -1.83     10.41 o 
  -3  -5  20       15.06       17.24      6.18 o 
  -2  -5  20        0.07       -4.90      4.90 o 
  -1  -5  20       28.79       26.37      7.65 o 
   0  -5  20        1.00        0.65      6.35 o 
   1  -5  20       67.44       85.15     11.45 o 
   2  -5  20      197.38      221.01     19.33 o 
  -4  -4  20       38.60       46.74      9.31 o 
  -3  -4  20        0.36        1.41      5.74 o 
  -2  -4  20        5.14        7.10      5.37 o 
  -1  -4  20       73.54       74.47      8.25 o 
   0  -4  20      378.47      429.63     16.63 o 
   1  -4  20      389.91      405.20     23.40 o 
   2  -4  20        4.99        1.17      5.48 o 
   3  -4  20       41.52       42.83      7.86 o 
  -4  -3  20        9.70        9.48      4.96 o 
  -3  -3  20        4.63        0.73      3.78 o 
  -2  -3  20      253.70      266.38     20.18 o 
  -1  -3  20      579.93      591.19     20.90 o 
   0  -3  20      384.59      396.48     17.62 o 
   1  -3  20        0.34       -3.24      4.11 o 
   2  -3  20       47.94       59.09     12.86 o 
   3  -3  20       33.40       27.27     12.06 o 
  -5  -2  20        1.63        1.40      4.33 o 
  -4  -2  20       38.38       38.87      6.25 o 
  -3  -2  20      274.49      274.81     10.80 o 
  -2  -2  20      326.83      338.07     16.84 o 
  -1  -2  20       92.60      111.22      7.72 o 
   0  -2  20        7.67       10.99      5.71 o 
   1  -2  20       11.03       14.18      5.23 o 
   2  -2  20       38.20       29.24      6.57 o 
   3  -2  20      107.39       53.97     21.31 o 
  -5  -1  20      162.96      186.66      9.97 o 
  -4  -1  20      130.39      155.75      9.45 o 
  -3  -1  20       12.76        6.60      3.35 o 
  -2  -1  20       29.11       31.77      4.81 o 
  -1  -1  20       32.23       40.29      8.13 o 
   0  -1  20       37.39       48.69      6.76 o 
   1  -1  20       83.72      101.20     14.36 o 
   2  -1  20       25.93       20.44      6.33 o 
   3  -1  20        1.82        0.04      4.83 o 
  -6   0  20      100.05       97.48     22.33 o 
  -5   0  20        0.21       -0.39      4.40 o 
  -4   0  20        0.37       -0.79      3.18 o 
  -3   0  20       13.46        9.59      4.87 o 
  -2   0  20        0.51        0.75      3.70 o 
  -1   0  20      140.84      165.81     15.23 o 
   0   0  20       15.20       11.11      3.95 o 
   1   0  20       54.72       70.45      9.30 o 
   2   0  20        5.73        3.93      4.73 o 
   3   0  20        4.63       -0.16      5.26 o 
  -6   1  20        2.55        6.05      3.89 o 
  -5   1  20       36.50       36.60      4.44 o 
  -4   1  20        0.09       -2.50      4.66 o 
  -3   1  20       51.28       49.92      4.98 o 
  -2   1  20       93.57       94.09     12.38 o 
  -1   1  20       61.55       47.90      8.06 o 
   0   1  20      204.13      210.51     11.98 o 
   1   1  20        1.25        4.60      5.15 o 
   2   1  20       34.71       55.19     11.13 o 
  -6   2  20       22.60       20.34     12.94 o 
  -5   2  20       32.56       26.70      4.25 o 
  -4   2  20      210.13      233.26     10.11 o 
  -3   2  20        3.13        1.18      4.16 o 
  -2   2  20      227.09      232.88     12.44 o 
  -1   2  20      205.18      194.72      9.51 o 
   0   2  20        4.57        2.06      3.38 o 
   1   2  20        7.19        5.10      4.48 o 
   2   2  20       20.76       22.12      6.51 o 
  -5   3  20       44.52       40.37     16.64 o 
  -4   3  20        0.14        2.40      3.94 o 
  -3   3  20      113.06      103.20      5.77 o 
  -2   3  20       89.52       94.57      6.06 o 
  -1   3  20        7.35        4.47      3.37 o 
   0   3  20        5.98        9.06      6.00 o 
   1   3  20       47.58       53.05      6.39 o 
  -5   4  20        0.32        9.23      7.67 o 
  -4   4  20       23.85       24.15      8.61 o 
  -3   4  20       29.36       32.24     15.34 o 
  -2   4  20        4.93        1.97      2.98 o 
  -1   4  20        6.14        6.80      4.45 o 
   0   4  20       33.92       30.19      7.29 o 
  -3   5  20        0.03        6.16     12.78 o 
  -2   5  20       28.66        2.87     11.89 o 
  -1  -5  21       29.86       25.11      6.52 o 
   0  -5  21       55.85       64.77      7.23 o 
   1  -5  21        0.03        6.36      8.29 o 
  -3  -4  21        1.36        3.88      5.25 o 
  -2  -4  21       36.49       36.93      5.42 o 
  -1  -4  21       61.97       64.57      8.30 o 
   0  -4  21        7.65       -1.26      7.04 o 
   1  -4  21       65.19       57.33     20.19 o 
   2  -4  21       31.57       40.74     10.48 o 
  -4  -3  21        0.01        4.64      6.07 o 
  -3  -3  21       34.52       33.75      6.98 o 
  -2  -3  21        2.99        9.44      4.75 o 
  -1  -3  21      104.02      120.59     10.64 o 
   0  -3  21       52.15       53.17      7.36 o 
   1  -3  21       41.01       47.40      9.08 o 
   2  -3  21        2.79        6.03      9.41 o 
  -4  -2  21       23.03       20.82      5.82 o 
  -3  -2  21       83.30       75.16     10.72 o 
  -2  -2  21      241.09      275.97     13.16 o 
  -1  -2  21        0.90       -2.75      4.11 o 
   0  -2  21       84.95       78.79      9.04 o 
   1  -2  21       32.66       31.13      7.12 o 
   2  -2  21       59.42       57.76     10.03 o 
  -5  -1  21        1.34        3.72      4.60 o 
  -4  -1  21      142.35      143.26      9.24 o 
  -3  -1  21      120.09      135.76      7.90 o 
  -2  -1  21        1.17        1.24      3.53 o 
  -1  -1  21       71.53       65.52      6.54 o 
   0  -1  21      123.83      151.16      7.95 o 
   1  -1  21      226.88      229.05     14.05 o 
   2  -1  21      234.76      257.01     15.40 o 
  -5   0  21       60.85       57.07     10.32 o 
  -4   0  21       76.44       62.61      6.90 o 
  -3   0  21        0.51       -2.26      5.20 o 
  -2   0  21       55.14       52.04      6.43 o 
  -1   0  21      268.72      260.12     15.04 o 
   0   0  21      444.35      476.45     22.10 o 
   1   0  21      142.58      183.23     10.52 o 
   2   0  21        3.09        6.56      5.18 o 
  -5   1  21       53.54       42.73      4.74 o 
  -4   1  21       12.14        4.91      4.03 o 
  -3   1  21       87.33      100.96      5.85 o 
  -2   1  21      422.44      442.83     25.77 o 
  -1   1  21      227.38      223.40     12.21 o 
   0   1  21       71.35       66.61      6.78 o 
   1   1  21        1.37        5.84      6.78 o 
  -5   2  21        8.04        9.86      7.36 o 
  -4   2  21      135.92      140.97     14.05 o 
  -3   2  21      132.68      147.47     10.29 o 
  -2   2  21       50.04       42.93      5.84 o 
  -1   2  21       47.35       41.22      5.88 o 
   0   2  21       43.03       41.14      5.70 o 
   1   2  21        0.51       -2.91      3.81 o 
  -4   3  21        0.63       -3.39      6.73 o 
  -3   3  21        4.17       -1.05      4.92 o 
  -2   3  21       55.12       47.01      8.58 o 
  -1   3  21       75.30       60.09      8.34 o 
   0   3  21        3.04        5.31      8.37 o 
  -3   4  21       38.06       37.98     17.01 o 
  -2   4  21        3.65        5.21      4.04 o 
  -1  -4  22       37.91       40.80      6.54 o 
   0  -4  22       17.19       14.35     14.97 o 
  -3  -3  22      110.43      141.95     30.91 o 
  -2  -3  22      119.52      106.50     15.42 o 
  -1  -3  22        0.93        5.59      4.70 o 
   0  -3  22       13.69       16.86      5.96 o 
   1  -3  22       17.07       24.95      6.52 o 
  -3  -2  22       40.37       29.17      5.64 o 
  -2  -2  22        3.15        3.44      4.08 o 
  -1  -2  22        1.67        1.81      4.63 o 
   0  -2  22        0.55        1.93      5.26 o 
   1  -2  22       19.64       20.07      6.09 o 
  -4  -1  22        0.43        2.02      6.13 o 
  -3  -1  22        5.65        5.91      4.07 o 
  -2  -1  22       43.28       42.33      5.86 o 
  -1  -1  22        3.63       -2.66      4.17 o 
   0  -1  22       22.99       27.53      7.15 o 
   1  -1  22        0.82        5.68      5.78 o 
  -4   0  22       29.85       28.49      4.84 o 
  -3   0  22       70.48       78.27      7.55 o 
  -2   0  22        0.08        0.82      4.58 o 
  -1   0  22        7.09        4.65      4.75 o 
   0   0  22       46.11       40.90      7.23 o 
   1   0  22        9.92       18.26      7.05 o 
  -4   1  22       34.39       31.05      7.20 o 
  -3   1  22        0.04        0.85      4.30 o 
  -2   1  22       42.51       41.54      6.84 o 
  -1   1  22       48.93       49.49      6.33 o 
   0   1  22       13.40       15.04      4.74 o 
  -3   2  22       91.92       93.20     11.04 o 
  -2   2  22        5.01        6.86      4.64 o 
  -1   2  22       26.82       32.48      5.26 o 
  -2  -1  23        0.00        2.81      4.84 o 
  -1  -1  23       11.19        8.81      4.90 o 
  -2   0  23        3.52        0.25      4.10 o 
  -1   0  23        8.06        6.83     10.90 o 
                                                 
